# Supplementary material for: ε-Poly-l-lysine Affects the Vegetative Growth, Pathogenicity and Expression Regulation of Necrotrophic Pathogen Sclerotinia sclerotiorum and Botrytis cinerea
Source: J Fungi (Basel). 2021 Sep 30;7(10):821. doi: 10.3390/jof7100821 (PMC8540936; doi:10.3390/jof7100821)
Supplement: Supplementary file 1 [file jof-07-00821-s001.zip]

Archive with 6 entries (6 files):
- Figure S1.tif
- Table S1.pdf
- Table S2.pdf
- Table S3.xlsx
- Table S4.xlsx
- Table S5.pdf
