# Supplementary material for: ε-Poly-l-lysine Affects the Vegetative Growth, Pathogenicity and Expression Regulation of Necrotrophic Pathogen Sclerotinia sclerotiorum and Botrytis cinerea
Source: J Fungi (Basel). 2021 Sep 30;7(10):821. doi: 10.3390/jof7100821 (PMC8540936; doi:10.3390/jof7100821)
Supplement: Supplementary file 1 [file jof-07-00821-s001.zip › Table S3.xlsx]

## Sheet: S1 DEGs
Table S3. Total DEGs of ε-PL-responsive S. sclerotiorum transcriptome.
Gene ID	Treatment_mean_fpkm	Control_mean_fpkm	log2FC	FDR	regulate	NR_Description	Swiss_Prot_annotation	Pfam_annotation	GO_annotation
SS1G_06497	63.479	0	16.2739	6.40912e-180	up	hypothetical protein SS1G_06497 [Sclerotinia sclerotiorum 1980 UF-70]	--	Reverse transcriptase (RNA-dependent DNA polymerase)	Molecular Function: nucleic acid binding (GO:0003676);; Biological Process: DNA integration (GO:0015074);;
SS1G_13942	15.2755	0	9.53887	1.24245e-18	up	predicted protein [Sclerotinia sclerotiorum 1980 UF-70]	--	--	--
SS1G_13088	7.43658	0	9.39991	3.53353e-17	up	predicted protein [Sclerotinia sclerotiorum 1980 UF-70]	Bifunctional cytochrome P450/NADPH--P450 reductase OS=Fusarium oxysporum OX=5507 GN=CYP505 PE=1 SV=1	--	--
SS1G_08898	0.860351	0	8.09926	2.61455e-07	up	hypothetical protein SS1G_08898 [Sclerotinia sclerotiorum 1980 UF-70]	--	RNase H	Molecular Function: nucleic acid binding (GO:0003676);; Molecular Function: RNA-DNA hybrid ribonuclease activity (GO:0004523);; Molecular Function: ATP binding (GO:0005524);; Biological Process: DNA replication, removal of RNA primer (GO:0043137);; Biological Process: RNA phosphodiester bond hydrolysis, endonucleolytic (GO:0090502);;
SS1G_03245	3.11842	0	7.85512	5.92662e-06	up	predicted protein [Sclerotinia sclerotiorum 1980 UF-70]	--	--	--
SS1G_14321	11.4336	0.114001	6.4953	1.15676e-50	up	hypothetical protein SS1G_14321 [Sclerotinia sclerotiorum 1980 UF-70]	--	Dioxygenase	Biological Process: cellular aromatic compound metabolic process (GO:0006725);; Molecular Function: ferric iron binding (GO:0008199);; Molecular Function: oxidoreductase activity, acting on single donors with incorporation of molecular oxygen, incorporation of two atoms of oxygen (GO:0016702);; Biological Process: oxidation-reduction process (GO:0055114);;
SS1G_09100	22.8156	0.684548	5.00214	1.47283e-54	up	hypothetical protein SS1G_09100 [Sclerotinia sclerotiorum 1980 UF-70]	DNA mismatch repair protein msh-2 OS=Neurospora crassa (strain ATCC 24698 / 74-OR23-1A / CBS 708.71 / DSM 1257 / FGSC 987) OX=367110 GN=msh-2 PE=3 SV=1	Dioxygenase	Biological Process: cellular aromatic compound metabolic process (GO:0006725);; Molecular Function: ferric iron binding (GO:0008199);; Molecular Function: oxidoreductase activity, acting on single donors with incorporation of molecular oxygen, incorporation of two atoms of oxygen (GO:0016702);; Biological Process: oxidation-reduction process (GO:0055114);;
SS1G_04757	34.8131	1.37526	4.59981	7.8432e-45	up	hypothetical protein SS1G_04757 [Sclerotinia sclerotiorum 1980 UF-70]	--	ABC transporter	Molecular Function: ATP binding (GO:0005524);; Cellular Component: integral component of membrane (GO:0016021);; Molecular Function: ATPase activity, coupled to transmembrane movement of substances (GO:0042626);; Biological Process: transmembrane transport (GO:0055085);;
SS1G_04484	7.40904	0.253438	4.46824	3.1024e-11	up	predicted protein [Sclerotinia sclerotiorum 1980 UF-70]	--	--	--
SS1G_06507	1.24514	0.111532	3.37603	5.00075e-08	up	hypothetical protein SS1G_06507 [Sclerotinia sclerotiorum 1980 UF-70]	--	DDE superfamily endonuclease;; helix-turn-helix, Psq domain	Molecular Function: DNA binding (GO:0003677);; Molecular Function: iron ion binding (GO:0005506);; Molecular Function: zinc ion binding (GO:0008270);; Molecular Function: oxidoreductase activity, acting on paired donors, with incorporation or reduction of molecular oxygen (GO:0016705);; Molecular Function: heme binding (GO:0020037);; Biological Process: oxidation-reduction process (GO:0055114);;
SS1G_00726	34.5854	3.60598	3.24254	4.16493e-41	up	hypothetical protein SS1G_00726 [Sclerotinia sclerotiorum 1980 UF-70]	--	AMP-binding enzyme;; Male sterility protein;; NAD dependent epimerase/dehydratase family;; Phosphopantetheine attachment site	Molecular Function: catalytic activity (GO:0003824);; Biological Process: metabolic process (GO:0008152);; Molecular Function: phosphopantetheine binding (GO:0031177);;
SS1G_07224	5.55037	0.649737	3.04969	5.50254e-16	up	predicted protein [Sclerotinia sclerotiorum 1980 UF-70]	Glutamate decarboxylase OS=Saccharomyces cerevisiae (strain ATCC 204508 / S288c) OX=559292 GN=GAD1 PE=1 SV=1	--	--
SS1G_00727	161.239	19.5254	3.02736	1.34519e-37	up	hypothetical protein SS1G_00727 [Sclerotinia sclerotiorum 1980 UF-70]	--	Aldo/keto reductase family	Molecular Function: oxidoreductase activity (GO:0016491);; Biological Process: oxidation-reduction process (GO:0055114);;
SS1G_08136	3.43566	0.496616	2.74564	3.32785e-14	up	hypothetical protein SS1G_08136 [Sclerotinia sclerotiorum 1980 UF-70]	--	Cytochrome P450	Molecular Function: monooxygenase activity (GO:0004497);; Molecular Function: iron ion binding (GO:0005506);; Cellular Component: integral component of membrane (GO:0016021);; Molecular Function: oxidoreductase activity, acting on paired donors, with incorporation or reduction of molecular oxygen (GO:0016705);; Molecular Function: heme binding (GO:0020037);; Biological Process: oxidation-reductio…
SS1G_13240	0.685184	0.093534	2.69484	9.23223e-06	up	hypothetical protein sscle_03g030870 [Sclerotinia sclerotiorum 1980 UF-70]	--	--	Cellular Component: integral component of membrane (GO:0016021);;
SS1G_08858	25.398	3.98547	2.6545	2.99442e-24	up	hypothetical protein SS1G_08858 [Sclerotinia sclerotiorum 1980 UF-70]	ADP-ribosylation factor-like protein alp41 OS=Schizosaccharomyces pombe (strain 972 / ATCC 24843) OX=284812 GN=alp41 PE=3 SV=1	Lysine-specific metallo-endopeptidase;; Deuterolysin metalloprotease (M35) family	Molecular Function: metalloendopeptidase activity (GO:0004222);; Cellular Component: extracellular region (GO:0005576);; Biological Process: proteolysis (GO:0006508);; Molecular Function: metal ion binding (GO:0046872);;
SS1G_00730	160.188	27.1611	2.54336	2.80739e-28	up	hypothetical protein SS1G_00730 [Sclerotinia sclerotiorum 1980 UF-70]	Probable extracellular serine carboxypeptidase OS=Arthroderma benhamiae (strain ATCC MYA-4681 / CBS 112371) OX=663331 GN=ARB_01345 PE=1 SV=1	GMC oxidoreductase;; GMC oxidoreductase;; FAD binding domain	Molecular Function: oxidoreductase activity, acting on CH-OH group of donors (GO:0016614);; Molecular Function: flavin adenine dinucleotide binding (GO:0050660);; Biological Process: oxidation-reduction process (GO:0055114);;
SS1G_02748	1.21209	0.203167	2.5253	0.00179872	up	predicted protein [Sclerotinia sclerotiorum 1980 UF-70]	--	--	--
SS1G_01027	0.460968	0.078757	2.48184	0.0010417	up	predicted protein [Sclerotinia sclerotiorum 1980 UF-70]	--	Cysteine-rich secretory protein family	Cellular Component: integral component of membrane (GO:0016021);;
SS1G_04174	0.350151	0.063112	2.42946	0.00370252	up	predicted protein [Sclerotinia sclerotiorum 1980 UF-70]	Helicase required for RNAi-mediated heterochromatin assembly 1 OS=Schizosaccharomyces pombe (strain 972 / ATCC 24843) OX=284812 GN=hrr1 PE=1 SV=2	--	--
SS1G_06053	4.0151	0.745832	2.35247	3.07687e-07	up	hypothetical protein SS1G_06053 [Sclerotinia sclerotiorum 1980 UF-70]	Sugar transporter STL1 OS=Saccharomyces cerevisiae (strain ATCC 204508 / S288c) OX=559292 GN=STL1 PE=1 SV=2	--	Cellular Component: integral component of membrane (GO:0016021);;
Sclerotinia_sclerotiorum_1980_UF-70_newGene_500	1.06613	0.206849	2.26025	0.00634808	up	hypothetical protein sscle_05g046570 [Sclerotinia sclerotiorum 1980 UF-70]	Endoglucanase-4 OS=Hypocrea jecorina OX=51453 GN=cel61a PE=1 SV=1	--	--
SS1G_00733	592.668	128.416	2.18967	1.70378e-21	up	hypothetical protein SS1G_00733 [Sclerotinia sclerotiorum 1980 UF-70]	--	Alcohol dehydrogenase GroES-like domain;; Zinc-binding dehydrogenase;; Alanine dehydrogenase/PNT, C-terminal domain	Molecular Function: transcription factor activity, sequence-specific DNA binding (GO:0003700);; Biological Process: regulation of transcription, DNA-templated (GO:0006355);; Molecular Function: zinc ion binding (GO:0008270);; Molecular Function: oxidoreductase activity (GO:0016491);; Molecular Function: sequence-specific DNA binding (GO:0043565);; Biological Process: oxidation-reduction process (…
SS1G_13896	5.53959	1.18238	2.15666	6.38438e-06	up	predicted protein [Sclerotinia sclerotiorum 1980 UF-70]	--	--	--
SS1G_09928	1.24442	0.294359	2.07097	0.0140171	up	predicted protein [Sclerotinia sclerotiorum 1980 UF-70]	Aorsin OS=Aspergillus oryzae (strain ATCC 42149 / RIB 40) OX=510516 GN=aorO PE=1 SV=2	--	--
SS1G_12399	7.62324	1.78389	2.06256	1.85476e-08	up	predicted protein [Sclerotinia sclerotiorum 1980 UF-70]	--	--	--
SS1G_08677	4.87631	1.15481	2.04252	1.72364e-10	up	hypothetical protein SS1G_08677 [Sclerotinia sclerotiorum 1980 UF-70]	--	Cytochrome P450	Molecular Function: iron ion binding (GO:0005506);; Cellular Component: membrane (GO:0016020);; Molecular Function: oxidoreductase activity, acting on paired donors, with incorporation or reduction of molecular oxygen, NAD(P)H as one donor, and incorporation of one atom of oxygen (GO:0016709);; Molecular Function: heme binding (GO:0020037);; Cellular Component: intracellular membrane-bounded orga…
SS1G_07260	0.676735	0.168395	1.97184	0.0355717	up	hypothetical protein SS1G_07260 [Sclerotinia sclerotiorum 1980 UF-70]	Protein RTA1 OS=Saccharomyces cerevisiae (strain ATCC 204508 / S288c) OX=559292 GN=RTA1 PE=1 SV=1	--	Cellular Component: integral component of membrane (GO:0016021);;
SS1G_06244	4.04214	1.02089	1.96094	9.34918e-07	up	predicted protein [Sclerotinia sclerotiorum 1980 UF-70]	--	--	--
SS1G_13897	3.58794	0.860757	1.95784	0.00892687	up	predicted protein [Sclerotinia sclerotiorum 1980 UF-70]	Aldolase vrtJ OS=Penicillium aethiopicum OX=36650 GN=vrtJ PE=1 SV=1	--	--
SS1G_08447	2.01354	0.466748	1.95079	0.0198669	up	predicted protein [Sclerotinia sclerotiorum 1980 UF-70]	--	--	--
SS1G_08361	4.33445	1.11321	1.94201	1.6036e-09	up	hypothetical protein SS1G_08361 [Sclerotinia sclerotiorum 1980 UF-70]	--	Tannase and feruloyl esterase	Molecular Function: hydrolase activity (GO:0016787);;
SS1G_05048	28.6624	7.40788	1.92725	1.37115e-12	up	hypothetical protein SS1G_05048 [Sclerotinia sclerotiorum 1980 UF-70]	Serine/threonine-protein kinase cbk1 OS=Emericella nidulans (strain FGSC A4 / ATCC 38163 / CBS 112.46 / NRRL 194 / M139) OX=227321 GN=cbk1 PE=3 SV=2	Acetyltransferase (GNAT) domain	Biological Process: N-terminal protein amino acid acetylation (GO:0006474);; Molecular Function: N-acetyltransferase activity (GO:0008080);;
SS1G_05007	3.27606	0.8683	1.90367	0.0267045	up	predicted protein [Sclerotinia sclerotiorum 1980 UF-70]	--	Heat shock protein 9/12	Cellular Component: cytosol (GO:0005829);; Cellular Component: plasma membrane (GO:0005886);; Biological Process: response to stress (GO:0006950);; Molecular Function: lipid binding (GO:0008289);;
SS1G_08313	2.62308	0.674386	1.90367	0.0267045	up	predicted protein [Sclerotinia sclerotiorum 1980 UF-70]	--	--	--
SS1G_00735	4.54893	1.22483	1.85775	0.000718837	up	predicted protein [Sclerotinia sclerotiorum 1980 UF-70]	--	--	--
SS1G_13965	4.53131	1.27001	1.81463	0.00331369	up	hypothetical protein SS1G_13965 [Sclerotinia sclerotiorum 1980 UF-70]	--	--	--
SS1G_13592	1.59298	0.421365	1.80453	0.0496079	up	hypothetical protein SS1G_13592 [Sclerotinia sclerotiorum 1980 UF-70]	--	Haemolysin-III related	Molecular Function: receptor activity (GO:0004872);; Cellular Component: integral component of membrane (GO:0016021);;
SS1G_06355	1.23841	0.318221	1.80089	0.0361449	up	predicted protein [Sclerotinia sclerotiorum 1980 UF-70]	--	--	--
SS1G_08706	12.2594	3.42697	1.79303	8.63677e-07	up	hypothetical protein SS1G_08706 [Sclerotinia sclerotiorum 1980 UF-70]	Uncharacterized secreted glycosidase ARB_07629 OS=Arthroderma benhamiae (strain ATCC MYA-4681 / CBS 112371) OX=663331 GN=ARB_07629 PE=1 SV=1	Lytic transglycolase	--
SS1G_11948	104.443	30.3515	1.76612	5.82523e-14	up	hypothetical protein SS1G_11948 [Sclerotinia sclerotiorum 1980 UF-70]	--	Major Facilitator Superfamily;; Fungal trichothecene efflux pump (TRI12);; Sugar (and other) transporter	Cellular Component: integral component of membrane (GO:0016021);; Biological Process: obsolete mycelium development (GO:0043581);; Biological Process: transmembrane transport (GO:0055085);;
SS1G_07146	6.18692	1.85249	1.71639	4.14838e-10	up	beta-glucosidase 1 precursor [Sclerotinia sclerotiorum 1980 UF-70]	--	Glycosyl hydrolase family 3 C-terminal domain;; Glycosyl hydrolase family 3 N terminal domain;; Fibronectin type III-like domain	Cellular Component: plasma membrane (GO:0005886);; Molecular Function: beta-glucosidase activity (GO:0008422);; Biological Process: cellulose catabolic process (GO:0030245);; Molecular Function: scopolin beta-glucosidase activity (GO:0102483);;
SS1G_00315	17.1089	5.21913	1.69378	3.93942e-11	up	hypothetical protein SS1G_00315 [Sclerotinia sclerotiorum 1980 UF-70]	--	Major Facilitator Superfamily;; Sugar (and other) transporter	Cellular Component: integral component of membrane (GO:0016021);; Biological Process: transmembrane transport (GO:0055085);;
Sclerotinia_sclerotiorum_1980_UF-70_newGene_630	1.47427	0.419569	1.68113	0.035282	up	--	--	--	--
SS1G_07222	110.285	34.7741	1.64791	6.90526e-12	up	hypothetical protein SS1G_07222 [Sclerotinia sclerotiorum 1980 UF-70]	--	short chain dehydrogenase;; Enoyl-(Acyl carrier protein) reductase;; KR domain	Cellular Component: cytosol (GO:0005829);;
SS1G_08795	52.6776	16.9436	1.61843	6.50158e-11	up	hypothetical protein SS1G_08795 [Sclerotinia sclerotiorum 1980 UF-70]	--	Mitochondrial carrier protein	Molecular Function: structural constituent of ribosome (GO:0003735);; Biological Process: translation (GO:0006412);; Cellular Component: integral component of membrane (GO:0016021);; Biological Process: transmembrane transport (GO:0055085);;
SS1G_05612	3.95656	1.28351	1.60648	5.36323e-06	up	hypothetical protein SS1G_05612 [Sclerotinia sclerotiorum 1980 UF-70]	--	Serine aminopeptidase, S33;; Prolyl oligopeptidase family;; Secretory lipase	Molecular Function: aminopeptidase activity (GO:0004177);; Molecular Function: triglyceride lipase activity (GO:0004806);; Biological Process: proteolysis (GO:0006508);; Molecular Function: serine-type peptidase activity (GO:0008236);; Biological Process: lipid catabolic process (GO:0016042);;
Sclerotinia_sclerotiorum_1980_UF-70_newGene_216	13.4792	4.41706	1.5864	4.42122e-08	up	hypothetical protein sscle_02g020690 [Sclerotinia sclerotiorum 1980 UF-70]	Vegetative incompatibility protein HET-E-1 OS=Podospora anserina OX=5145 GN=HET-E1 PE=4 SV=1	--	--
SS1G_05491	2.04173	0.680335	1.54569	0.000473346	up	hypothetical protein SS1G_05491 [Sclerotinia sclerotiorum 1980 UF-70]	--	Cytochrome P450	Molecular Function: monooxygenase activity (GO:0004497);; Molecular Function: iron ion binding (GO:0005506);; Molecular Function: oxidoreductase activity, acting on paired donors, with incorporation or reduction of molecular oxygen (GO:0016705);; Molecular Function: heme binding (GO:0020037);; Biological Process: oxidation-reduction process (GO:0055114);;
SS1G_11223	13.8179	4.71082	1.53632	2.27435e-07	up	predicted protein [Sclerotinia sclerotiorum 1980 UF-70]	--	--	--
SS1G_09834	8.62961	2.85702	1.53402	0.0010342	up	predicted protein [Sclerotinia sclerotiorum 1980 UF-70]	Protein pim1 OS=Schizosaccharomyces pombe (strain 972 / ATCC 24843) OX=284812 GN=pim1 PE=1 SV=2	--	--
SS1G_01261	4.40503	1.52277	1.48951	0.000255177	up	hypothetical protein SS1G_01261 [Sclerotinia sclerotiorum 1980 UF-70]	--	Predicted membrane protein (DUF2306)	Cellular Component: integral component of membrane (GO:0016021);;
SS1G_13151	99.303	35.1828	1.48029	6.48511e-10	up	hypothetical protein SS1G_13151 [Sclerotinia sclerotiorum 1980 UF-70]	--	ABC transporter;; AAA domain, putative AbiEii toxin, Type IV TA system;; RecF/RecN/SMC N terminal domain;; P-loop containing region of AAA domain;; AAA domain;; 50S ribosome-binding GTPase	Molecular Function: ATP binding (GO:0005524);; Molecular Function: ATPase activity (GO:0016887);;
SS1G_07841	24.9428	8.83272	1.47856	1.85476e-08	up	predicted protein [Sclerotinia sclerotiorum 1980 UF-70]	MutS protein homolog 5 OS=Saccharomyces cerevisiae (strain ATCC 204508 / S288c) OX=559292 GN=MSH5 PE=1 SV=1	Myb-like DNA-binding domain;; Myb-like DNA-binding domain;; Myb DNA-binding like	Molecular Function: DNA binding (GO:0003677);;
SS1G_09821	14.7317	5.24291	1.47481	2.78762e-07	up	hypothetical protein SS1G_09821 [Sclerotinia sclerotiorum 1980 UF-70]	--	Glycosyl hydrolase family 61	Molecular Function: hydrolase activity (GO:0016787);;
SS1G_09014	11.4049	4.01521	1.47201	0.00523184	up	predicted protein [Sclerotinia sclerotiorum 1980 UF-70]	Glucan 1,3-beta-glucosidase OS=Cochliobolus carbonum OX=5017 GN=EXG1 PE=1 SV=1	--	--
SS1G_08314	10.5039	3.74514	1.46785	2.78355e-06	up	hypothetical protein SS1G_08314 [Sclerotinia sclerotiorum 1980 UF-70]	--	short chain dehydrogenase;; Enoyl-(Acyl carrier protein) reductase;; KR domain	--
SS1G_09392	58.6261	21.6318	1.42195	1.13326e-08	up	hypothetical protein SS1G_09392 [Sclerotinia sclerotiorum 1980 UF-70]	--	Starch binding domain;; Lytic polysaccharide mono-oxygenase, cellulose-degrading	Molecular Function: starch binding (GO:2001070);;
SS1G_13124	1898.21	703.023	1.41657	3.58109e-09	up	predicted protein [Sclerotinia sclerotiorum 1980 UF-70]	--	--	--
SS1G_00549	28.0772	10.6481	1.38238	5.7158e-08	up	hypothetical protein SS1G_00549 [Sclerotinia sclerotiorum 1980 UF-70]	--	HCO3- transporter family	Molecular Function: inorganic anion exchanger activity (GO:0005452);; Cellular Component: integral component of plasma membrane (GO:0005887);; Biological Process: borate transmembrane transport (GO:0035445);; Biological Process: regulation of intracellular pH (GO:0051453);; Molecular Function: borate efflux transmembrane transporter activity (GO:0080139);;
SS1G_03034	165.71	64.0368	1.35491	3.71643e-08	up	hypothetical protein SS1G_03034 [Sclerotinia sclerotiorum 1980 UF-70]	Quercetin 2,3-dioxygenase OS=Aspergillus japonicus OX=34381 PE=1 SV=1	--	Biological Process: metabolic process (GO:0008152);; Molecular Function: carbon-sulfur lyase activity (GO:0016846);;
SS1G_04958	17.4937	6.85644	1.33446	4.6983e-07	up	hypothetical protein SS1G_04958 [Sclerotinia sclerotiorum 1980 UF-70]	--	Pro-kumamolisin, activation domain	Molecular Function: serine-type endopeptidase activity (GO:0004252);; Biological Process: proteolysis (GO:0006508);; Molecular Function: tripeptidyl-peptidase activity (GO:0008240);;
SS1G_13277	3.18009	1.27384	1.29764	0.00545406	up	hypothetical protein SS1G_13277 [Sclerotinia sclerotiorum 1980 UF-70]	--	--	--
SS1G_04477	17.0097	6.88183	1.2896	3.01746e-06	up	hypothetical protein SS1G_04477 [Sclerotinia sclerotiorum 1980 UF-70]	--	GDP-mannose 4,6 dehydratase;; NAD dependent epimerase/dehydratase family;; Polysaccharide biosynthesis protein;; 3-beta hydroxysteroid dehydrogenase/isomerase family;; Male sterility protein	Molecular Function: UDP-glucose 4-epimerase activity (GO:0003978);; Biological Process: galactose metabolic process (GO:0006012);; Molecular Function: coenzyme binding (GO:0050662);;
SS1G_04473	142.141	57.9085	1.27898	1.98168e-07	up	hypothetical protein SS1G_04473 [Sclerotinia sclerotiorum 1980 UF-70]	--	--	Molecular Function: catalytic activity (GO:0003824);; Biological Process: carbohydrate metabolic process (GO:0005975);;
SS1G_05156	51.5718	20.9772	1.2788	1.62166e-06	up	hypothetical protein SS1G_05156 [Sclerotinia sclerotiorum 1980 UF-70]	Bikaverin cluster transcription factor bik5 OS=Gibberella fujikuroi (strain CBS 195.34 / IMI 58289 / NRRL A-6831) OX=1279085 GN=bik5 PE=2 SV=1	Acetyltransferase (GNAT) domain;; Acetyltransferase (GNAT) family	Biological Process: N-terminal protein amino acid acetylation (GO:0006474);; Molecular Function: N-acetyltransferase activity (GO:0008080);;
SS1G_12198	7.09084	2.91413	1.25924	2.97054e-05	up	hypothetical protein SS1G_12198 [Sclerotinia sclerotiorum 1980 UF-70]	--	GMC oxidoreductase;; GMC oxidoreductase;; Pyridine nucleotide-disulphide oxidoreductase;; FAD binding domain;; NAD(P)-binding Rossmann-like domain	Molecular Function: oxidoreductase activity, acting on CH-OH group of donors (GO:0016614);; Molecular Function: flavin adenine dinucleotide binding (GO:0050660);; Biological Process: oxidation-reduction process (GO:0055114);;
SS1G_09130	3.31163	1.39313	1.24	0.0103449	up	hypothetical protein SS1G_09130 [Sclerotinia sclerotiorum 1980 UF-70]	--	Ferritin-like domain	--
SS1G_00119	13.97	5.84321	1.23968	9.23223e-06	up	hypothetical protein SS1G_00119 [Sclerotinia sclerotiorum 1980 UF-70]	--	Cytochrome P450	Molecular Function: iron ion binding (GO:0005506);; Biological Process: fatty acid omega-oxidation (GO:0010430);; Cellular Component: integral component of membrane (GO:0016021);; Molecular Function: oxidoreductase activity, acting on paired donors, with incorporation or reduction of molecular oxygen, reduced flavin or flavoprotein as one donor, and incorporation of one atom of oxygen (GO:0016712…
SS1G_05317	1.9754	0.829915	1.23805	0.0238857	up	hypothetical protein sscle_08g065840 [Sclerotinia sclerotiorum 1980 UF-70]	--	--	Cellular Component: ribosome (GO:0005840);;
SS1G_04683	4.91902	2.06483	1.23463	0.000433803	up	predicted protein [Sclerotinia sclerotiorum 1980 UF-70]	--	--	Cellular Component: integral component of membrane (GO:0016021);;
SS1G_09495	55.6852	23.5783	1.22336	1.84076e-06	up	hypothetical protein SS1G_09495 [Sclerotinia sclerotiorum 1980 UF-70]	--	Platelet-activating factor acetylhydrolase, isoform II	Molecular Function: 1-alkyl-2-acetylglycerophosphocholine esterase activity (GO:0003847);; Biological Process: lipid catabolic process (GO:0016042);;
Sclerotinia_sclerotiorum_1980_UF-70_newGene_462	6.20849	2.61555	1.22198	0.0439724	up	--	--	--	--
SS1G_04519	84.184	36.43	1.19178	4.71655e-06	up	predicted protein [Sclerotinia sclerotiorum 1980 UF-70]	--	--	--
SS1G_12498	2.52022	1.0909	1.18806	0.000916743	up	hypothetical protein SS1G_12498 [Sclerotinia sclerotiorum 1980 UF-70]	Carboxypeptidase S1 OS=Penicillium janthinellum OX=5079 PE=1 SV=1	10 TM Acyl Transferase domain found in Cas1p	Cellular Component: integral component of membrane (GO:0016021);;
SS1G_08582	5.14855	2.23192	1.17968	0.0260629	up	hypothetical protein SS1G_08582 [Sclerotinia sclerotiorum 1980 UF-70]	6-methylsalicylic acid decarboxylase atA OS=Aspergillus terreus (strain NIH 2624 / FGSC A1156) OX=341663 GN=atA PE=1 SV=1	--	--
SS1G_07629	23.5534	10.2817	1.17698	4.37279e-05	up	hypothetical protein SS1G_07629 [Sclerotinia sclerotiorum 1980 UF-70]	--	--	--
SS1G_07964	39.1918	17.3456	1.15787	2.31213e-05	up	hypothetical protein SS1G_07964 [Sclerotinia sclerotiorum 1980 UF-70]	Galactose oxidase OS=Gibberella zeae OX=5518 GN=GAOA PE=1 SV=1	2OG-Fe(II) oxygenase superfamily	Biological Process: secondary metabolic process (GO:0019748);; Molecular Function: dioxygenase activity (GO:0051213);; Biological Process: oxidation-reduction process (GO:0055114);;
SS1G_13732	84.604	37.5136	1.15653	5.74254e-06	up	hypothetical protein SS1G_13732 [Sclerotinia sclerotiorum 1980 UF-70]	--	--	--
SS1G_00513	3.40409	1.52083	1.13711	0.0195259	up	hypothetical protein SS1G_00513 [Sclerotinia sclerotiorum 1980 UF-70]	--	--	Molecular Function: hydrolase activity (GO:0016787);;
SS1G_11315	2.09308	0.939245	1.12905	0.00844973	up	hypothetical protein SS1G_11315 [Sclerotinia sclerotiorum 1980 UF-70]	Uncharacterized aminotransferase C6B12.04c OS=Schizosaccharomyces pombe (strain 972 / ATCC 24843) OX=284812 GN=SPAC6B12.04c PE=3 SV=1	Heterokaryon incompatibility protein (HET)	--
SS1G_02001	8.0349	3.64412	1.12159	0.00235166	up	predicted protein [Sclerotinia sclerotiorum 1980 UF-70]	--	--	--
SS1G_10677	53.6197	24.5316	1.11128	3.62877e-05	up	hypothetical protein SS1G_10677 [Sclerotinia sclerotiorum 1980 UF-70]	--	Enoyl-(Acyl carrier protein) reductase;; short chain dehydrogenase;; KR domain	Molecular Function: oxidoreductase activity (GO:0016491);; Biological Process: oxidation-reduction process (GO:0055114);;
SS1G_07355	242.696	112.223	1.09629	1.81021e-05	up	hypothetical protein SS1G_07355 [Sclerotinia sclerotiorum 1980 UF-70]	--	Zinc finger, C2H2 type	Biological Process: negative regulation of transcription from RNA polymerase II promoter (GO:0000122);; Biological Process: barrier septum assembly (GO:0000917);; Molecular Function: transcriptional repressor activity, RNA polymerase II core promoter proximal region sequence-specific binding (GO:0001078);; Molecular Function: DNA binding (GO:0003677);; Cellular Component: nucleus (GO:0005634);; C…
SS1G_07752	10.7981	4.99473	1.09283	0.0103449	up	predicted protein [Sclerotinia sclerotiorum 1980 UF-70]	--	MAPEG family	Molecular Function: glutathione transferase activity (GO:0004364);; Molecular Function: glutathione peroxidase activity (GO:0004602);; Cellular Component: nuclear envelope (GO:0005635);; Cellular Component: endoplasmic reticulum (GO:0005783);; Biological Process: cellular oxidant detoxification (GO:0098869);;
SS1G_08747	7.60149	3.52449	1.09134	0.000161442	up	hypothetical protein SS1G_08747 [Sclerotinia sclerotiorum 1980 UF-70]	Cytochrome b OS=Venturia inaequalis OX=5025 GN=COB PE=2 SV=1	Carboxylesterase family;; alpha/beta hydrolase fold	Biological Process: lipid metabolic process (GO:0006629);; Molecular Function: phosphoric diester hydrolase activity (GO:0008081);; Cellular Component: integral component of membrane (GO:0016021);; Molecular Function: carboxylic ester hydrolase activity (GO:0052689);;
Sclerotinia_sclerotiorum_1980_UF-70_newGene_765	3.55771	1.6426	1.08903	0.019705	up	hypothetical protein SS1G_03032 [Sclerotinia sclerotiorum 1980 UF-70]	--	--	--
SS1G_04906	5.49376	2.55285	1.07543	0.0084936	up	predicted protein [Sclerotinia sclerotiorum 1980 UF-70]	Aorsin OS=Aspergillus oryzae (strain ATCC 42149 / RIB 40) OX=510516 GN=aorO PE=1 SV=2	--	Cellular Component: integral component of membrane (GO:0016021);;
SS1G_06243	2.17278	1.019	1.07371	0.0236183	up	hypothetical protein SS1G_06243 [Sclerotinia sclerotiorum 1980 UF-70]	--	short chain dehydrogenase	--
Sclerotinia_sclerotiorum_1980_UF-70_newGene_676	190.7	98.8696	1.06725	3.62877e-05	up	--	--	--	--
SS1G_07903	7.13672	3.37784	1.05959	0.035282	up	predicted protein [Sclerotinia sclerotiorum 1980 UF-70]	--	--	--
SS1G_02126	6.43486	3.09513	1.03456	0.012974	up	predicted protein [Sclerotinia sclerotiorum 1980 UF-70]	--	Domain of unknown function (DUF3328)	Cellular Component: integral component of membrane (GO:0016021);;
SS1G_11053	16.8422	8.1443	1.03231	0.00207586	up	hypothetical protein SS1G_11053 [Sclerotinia sclerotiorum 1980 UF-70]	--	--	Molecular Function: hydrolase activity (GO:0016787);;
SS1G_12870	19.6763	9.5121	1.02865	0.00290075	up	predicted protein [Sclerotinia sclerotiorum 1980 UF-70]	4-hydroxybenzoate polyprenyltransferase, mitochondrial OS=Saccharomyces cerevisiae (strain ATCC 204508 / S288c) OX=559292 GN=COQ2 PE=1 SV=1	--	Biological Process: metabolic process (GO:0008152);; Molecular Function: carbon-sulfur lyase activity (GO:0016846);;
SS1G_01418	14.1443	6.94264	1.01284	0.00427883	up	hypothetical protein SS1G_01418 [Sclerotinia sclerotiorum 1980 UF-70]	--	Glycosyltransferase family 17	Molecular Function: beta-1,4-mannosylglycoprotein 4-beta-N-acetylglucosaminyltransferase activity (GO:0003830);; Biological Process: protein N-linked glycosylation (GO:0006487);; Cellular Component: integral component of membrane (GO:0016021);;
SS1G_08383	15.771	7.75128	1.00911	0.000916743	up	hypothetical protein SS1G_08383 [Sclerotinia sclerotiorum 1980 UF-70]	Ribonuclease T2-like OS=Neosartorya fumigata (strain ATCC MYA-4609 / Af293 / CBS 101355 / FGSC A1100) OX=330879 GN=rny1 PE=3 SV=2	Lactonase, 7-bladed beta-propeller	--
SS1G_04975	110.665	54.7335	0.999014	0.000191981	up	isocitrate lyase [Sclerotinia sclerotiorum 1980 UF-70]	--	Isocitrate lyase family;; Phosphoenolpyruvate phosphomutase	Molecular Function: isocitrate lyase activity (GO:0004451);; Cellular Component: cytoplasm (GO:0005737);; Biological Process: glyoxylate cycle (GO:0006097);; Molecular Function: transferase activity, transferring acyl groups, acyl groups converted into alkyl on transfer (GO:0046912);;
SS1G_02600	9.4021	4.65273	0.997171	0.00290075	up	hypothetical protein SS1G_02600 [Sclerotinia sclerotiorum 1980 UF-70]	Penicillopepsin-3 OS=Penicillium janthinellum OX=5079 GN=pepB PE=3 SV=1	--	--
SS1G_12084	83.1625	41.1823	0.996363	0.000374473	up	hypothetical protein SS1G_12084 [Sclerotinia sclerotiorum 1980 UF-70]	--	Domain of unknown function (DUF1768)	--
SS1G_06119	15.2331	7.55167	0.992864	0.00565912	up	hypothetical protein SS1G_06119 [Sclerotinia sclerotiorum 1980 UF-70]	--	SnoaL-like domain	--
SS1G_13578	58.4877	29.1609	0.987169	0.000904288	up	predicted protein [Sclerotinia sclerotiorum 1980 UF-70]	Probable endo-1,3(4)-beta-glucanase AFUA_2G14360 OS=Neosartorya fumigata (strain ATCC MYA-4609 / Af293 / CBS 101355 / FGSC A1100) OX=330879 GN=AFUA_2G14360 PE=3 SV=1	--	--
SS1G_10547	150.498	75.0743	0.986678	0.000244406	up	hypothetical protein SS1G_10547 [Sclerotinia sclerotiorum 1980 UF-70]	--	Amino-transferase class IV	Biological Process: branched-chain amino acid biosynthetic process (GO:0009082);; Molecular Function: L-leucine transaminase activity (GO:0052654);; Molecular Function: L-valine transaminase activity (GO:0052655);; Molecular Function: L-isoleucine transaminase activity (GO:0052656);;
SS1G_02334	188.596	94.5248	0.979917	0.000255177	up	hypothetical protein SS1G_02334 [Sclerotinia sclerotiorum 1980 UF-70]	--	Glycosyl hydrolase family 7;; Fungal cellulose binding domain	Molecular Function: hydrolase activity, hydrolyzing O-glycosyl compounds (GO:0004553);; Cellular Component: extracellular region (GO:0005576);; Biological Process: cellulose catabolic process (GO:0030245);; Molecular Function: cellulose binding (GO:0030248);;
SS1G_00617	9.88015	4.93095	0.979907	0.00900279	up	hypothetical protein SS1G_00617 [Sclerotinia sclerotiorum 1980 UF-70]	--	Alpha/beta hydrolase family	Molecular Function: aminopeptidase activity (GO:0004177);; Biological Process: proteolysis (GO:0006508);;
SS1G_13590	5.69856	2.8523	0.97452	0.0390297	up	hypothetical protein SS1G_13590 [Sclerotinia sclerotiorum 1980 UF-70]	--	--	--
SS1G_07965	43.7698	22.4581	0.945317	0.0010342	up	hypothetical protein SS1G_07965 [Sclerotinia sclerotiorum 1980 UF-70]	--	tRNA synthetases class I (W and Y)	Molecular Function: tyrosine-tRNA ligase activity (GO:0004831);; Molecular Function: ATP binding (GO:0005524);; Biological Process: tRNA aminoacylation for protein translation (GO:0006418);;
Sclerotinia_sclerotiorum_1980_UF-70_newGene_30	4.96234	2.54074	0.944221	0.0182071	up	--	--	--	--
Sclerotinia_sclerotiorum_1980_UF-70_newGene_240	6.5526	3.33713	0.942319	0.0327121	up	--	--	--	--
SS1G_02218	30.1867	15.5339	0.941381	0.00139519	up	hypothetical protein SS1G_02218 [Sclerotinia sclerotiorum 1980 UF-70]	Glutaminase A OS=Aspergillus oryzae (strain ATCC 42149 / RIB 40) OX=510516 GN=gtaA PE=1 SV=2	Dehydrogenase E1 component	Molecular Function: oxidoreductase activity, acting on the aldehyde or oxo group of donors, disulfide as acceptor (GO:0016624);; Biological Process: oxidation-reduction process (GO:0055114);;
SS1G_00884	38.3395	19.7578	0.939027	0.00127972	up	hypothetical protein sscle_03g023730 [Sclerotinia sclerotiorum 1980 UF-70]	Methyltransferase trt5 OS=Aspergillus terreus (strain NIH 2624 / FGSC A1156) OX=341663 GN=trt5 PE=1 SV=1	Alcohol dehydrogenase GroES-like domain;; Zinc-binding dehydrogenase	Molecular Function: zinc ion binding (GO:0008270);; Molecular Function: oxidoreductase activity (GO:0016491);; Biological Process: oxidation-reduction process (GO:0055114);;
SS1G_01380	15.4378	7.96116	0.938691	0.00298042	up	hypothetical protein SS1G_01380 [Sclerotinia sclerotiorum 1980 UF-70]	MFS transporter prlL OS=Fungal sp. (strain NRRL 50135) OX=1547289 GN=prlL PE=3 SV=1	FAD binding domain	Molecular Function: monooxygenase activity (GO:0004497);; Cellular Component: mitochondrion (GO:0005739);; Biological Process: ubiquinone biosynthetic process (GO:0006744);; Biological Process: secondary metabolite biosynthetic process (GO:0044550);; Biological Process: oxidation-reduction process (GO:0055114);; Molecular Function: FAD binding (GO:0071949);;
SS1G_00642	27.8401	14.3543	0.938436	0.00117864	up	hypothetical protein SS1G_00642 [Sclerotinia sclerotiorum 1980 UF-70]	Cell division control protein 4 OS=Saccharomyces cerevisiae (strain ATCC 204508 / S288c) OX=559292 GN=CDC4 PE=1 SV=2	Polysaccharide deacetylase;; Chitin recognition protein	Biological Process: carbohydrate metabolic process (GO:0005975);; Biological Process: N-terminal protein amino acid methylation (GO:0006480);; Molecular Function: chitin binding (GO:0008061);; Molecular Function: methyltransferase activity (GO:0008168);; Molecular Function: hydrolase activity, acting on carbon-nitrogen (but not peptide) bonds (GO:0016810);;
SS1G_00624	28.5402	14.7523	0.935012	0.00137779	up	hypothetical protein SS1G_00624 [Sclerotinia sclerotiorum 1980 UF-70]	--	Eukaryotic aspartyl protease;; Xylanase inhibitor N-terminal;; Aspartyl protease;; Xylanase inhibitor C-terminal	Molecular Function: aspartic-type endopeptidase activity (GO:0004190);; Biological Process: proteolysis (GO:0006508);; Cellular Component: integral component of membrane (GO:0016021);; Biological Process: protein catabolic process (GO:0030163);;
SS1G_12475	8.7614	4.54257	0.929467	0.0176264	up	hypothetical protein SS1G_12475 [Sclerotinia sclerotiorum 1980 UF-70]	--	--	Cellular Component: integral component of membrane (GO:0016021);;
SS1G_07630	96.5848	50.1607	0.928614	0.000886696	up	4-hydroxyphenylpyruvate dioxygenase [Sclerotinia sclerotiorum 1980 UF-70]	--	Glyoxalase/Bleomycin resistance protein/Dioxygenase superfamily;; Glyoxalase/Bleomycin resistance protein/Dioxygenase superfamily;; Glyoxalase-like domain;; Hydroxyphenylpyruvate dioxygenase, HPPD, N-terminal	Molecular Function: 4-hydroxyphenylpyruvate dioxygenase activity (GO:0003868);; Biological Process: aromatic amino acid family metabolic process (GO:0009072);; Molecular Function: metal ion binding (GO:0046872);; Biological Process: oxidation-reduction process (GO:0055114);;
SS1G_08218	4039.42	2112.64	0.918631	0.000803256	up	hypothetical protein SS1G_08218 [Sclerotinia sclerotiorum 1980 UF-70]	--	Phosphoenolpyruvate phosphomutase;; Isocitrate lyase family	Cellular Component: cytoplasm (GO:0005737);; Biological Process: glyoxylate cycle (GO:0006097);; Cellular Component: integral component of membrane (GO:0016021);; Molecular Function: oxaloacetase activity (GO:0030603);; Molecular Function: transferase activity, transferring acyl groups, acyl groups converted into alkyl on transfer (GO:0046912);;
SS1G_11753	26.2974	13.7953	0.911998	0.00295472	up	hypothetical protein SS1G_11753 [Sclerotinia sclerotiorum 1980 UF-70]	--	Aldo/keto reductase family	--
SS1G_00121	22.526	11.8517	0.909208	0.00314096	up	hypothetical protein SS1G_00121 [Sclerotinia sclerotiorum 1980 UF-70]	--	Cytochrome P450	Molecular Function: iron ion binding (GO:0005506);; Molecular Function: oxidoreductase activity, acting on paired donors, with incorporation or reduction of molecular oxygen, NAD(P)H as one donor, and incorporation of one atom of oxygen (GO:0016709);; Molecular Function: heme binding (GO:0020037);; Cellular Component: intracellular membrane-bounded organelle (GO:0043231);; Biological Process: sma…
SS1G_04794	229.037	120.925	0.904882	0.00120293	up	hypothetical protein SS1G_04794 [Sclerotinia sclerotiorum 1980 UF-70]	Bifunctional cytochrome P450/NADPH--P450 reductase OS=Gibberella moniliformis (strain M3125 / FGSC 7600) OX=334819 GN=FUM6 PE=2 SV=1	Alcohol dehydrogenase GroES-like domain;; Zinc-binding dehydrogenase	Molecular Function: zinc ion binding (GO:0008270);; Molecular Function: oxidoreductase activity (GO:0016491);; Biological Process: oxidation-reduction process (GO:0055114);;
SS1G_12075	64.764	34.362	0.897498	0.00178905	up	hypothetical protein sscle_05g040620 [Sclerotinia sclerotiorum 1980 UF-70]	--	Proline dehydrogenase	Molecular Function: proline dehydrogenase activity (GO:0004657);; Cellular Component: mitochondrion (GO:0005739);; Biological Process: proline catabolic process to glutamate (GO:0010133);; Biological Process: oxidation-reduction process (GO:0055114);;
SS1G_00732	99.272	52.865	0.892425	0.00148849	up	hypothetical protein SS1G_00732 [Sclerotinia sclerotiorum 1980 UF-70]	--	Fungal specific transcription factor domain;; Fungal Zn(2)-Cys(6) binuclear cluster domain	Molecular Function: RNA polymerase II transcription factor activity, sequence-specific DNA binding (GO:0000981);; Molecular Function: DNA binding (GO:0003677);; Cellular Component: nucleus (GO:0005634);; Biological Process: regulation of transcription from RNA polymerase II promoter (GO:0006357);; Molecular Function: zinc ion binding (GO:0008270);;
SS1G_05200	55.9511	29.9244	0.885443	0.00269906	up	hypothetical protein SS1G_05200 [Sclerotinia sclerotiorum 1980 UF-70]	--	Catalase	Molecular Function: catalase activity (GO:0004096);; Cellular Component: cytoplasm (GO:0005737);; Molecular Function: heme binding (GO:0020037);; Biological Process: response to hydrogen peroxide (GO:0042542);; Biological Process: hydrogen peroxide catabolic process (GO:0042744);; Biological Process: oxidation-reduction process (GO:0055114);; Biological Process: cellular oxidant detoxification (G…
SS1G_01210	67.7436	36.2468	0.885385	0.00202447	up	hypothetical protein SS1G_01210 [Sclerotinia sclerotiorum 1980 UF-70]	--	PAP2 superfamily	Cellular Component: integral component of plasma membrane (GO:0005887);; Biological Process: phospholipid metabolic process (GO:0006644);; Biological Process: signal transduction (GO:0007165);; Molecular Function: phosphatidate phosphatase activity (GO:0008195);; Biological Process: phospholipid dephosphorylation (GO:0046839);;
SS1G_07683	67.2784	35.9653	0.883666	0.0286183	up	predicted protein [Sclerotinia sclerotiorum 1980 UF-70]	--	--	--
SS1G_03033	16.7796	8.9832	0.881879	0.00603336	up	hypothetical protein SS1G_03033 [Sclerotinia sclerotiorum 1980 UF-70]	--	FAD binding domain;; FAD binding domain	Molecular Function: monooxygenase activity (GO:0004497);; Biological Process: secondary metabolite biosynthetic process (GO:0044550);; Biological Process: oxidation-reduction process (GO:0055114);;
SS1G_00745	82.0963	44.0555	0.88029	0.00293169	up	hypothetical protein SS1G_00745 [Sclerotinia sclerotiorum 1980 UF-70]	--	Acetyltransferase (GNAT) family;; Acetyltransferase (GNAT) domain;; Acetyltransferase (GNAT) domain	Molecular Function: N-acetyltransferase activity (GO:0008080);;
SS1G_03151	5.52483	2.99157	0.86696	0.0236183	up	hypothetical protein SS1G_03151 [Sclerotinia sclerotiorum 1980 UF-70]	--	GMC oxidoreductase;; GMC oxidoreductase	Molecular Function: oxidoreductase activity, acting on CH-OH group of donors (GO:0016614);; Molecular Function: flavin adenine dinucleotide binding (GO:0050660);; Biological Process: oxidation-reduction process (GO:0055114);;
SS1G_04076	5.40458	2.92681	0.866282	0.0192605	up	hypothetical protein SS1G_04076 [Sclerotinia sclerotiorum 1980 UF-70]	--	C2 domain	Molecular Function: calcium ion binding (GO:0005509);; Molecular Function: calcium-dependent phospholipid binding (GO:0005544);; Cellular Component: plasma membrane (GO:0005886);;
SS1G_03619	19.588	10.5986	0.863563	0.035784	up	hypothetical protein sscle_09g074780 [Sclerotinia sclerotiorum 1980 UF-70]	--	--	Cellular Component: integral component of membrane (GO:0016021);;
SS1G_04294	4.14466	2.2557	0.862313	0.0360319	up	hypothetical protein SS1G_04294 [Sclerotinia sclerotiorum 1980 UF-70]	Killer toxin subunits alpha/beta OS=Kluyveromyces lactis (strain ATCC 8585 / CBS 2359 / DSM 70799 / NBRC 1267 / NRRL Y-1140 / WM37) OX=284590 PE=1 SV=1	Major Facilitator Superfamily	Biological Process: anion transport (GO:0006820);; Cellular Component: integral component of membrane (GO:0016021);; Molecular Function: transmembrane transporter activity (GO:0022857);; Biological Process: transmembrane transport (GO:0055085);;
SS1G_07042	67.4614	36.7057	0.860611	0.00443499	up	hypothetical protein SS1G_07042 [Sclerotinia sclerotiorum 1980 UF-70]	--	Membrane-associating domain	Cellular Component: integral component of membrane (GO:0016021);;
SS1G_12311	17.8461	9.73839	0.856725	0.00558287	up	hypothetical protein SS1G_12311 [Sclerotinia sclerotiorum 1980 UF-70]	--	Copper amine oxidase, enzyme domain	Molecular Function: copper ion binding (GO:0005507);; Molecular Function: primary amine oxidase activity (GO:0008131);; Biological Process: amine metabolic process (GO:0009308);; Molecular Function: quinone binding (GO:0048038);; Biological Process: oxidation-reduction process (GO:0055114);;
SS1G_02254	6.52538	3.58481	0.847513	0.0153322	up	hypothetical protein SS1G_02254 [Sclerotinia sclerotiorum 1980 UF-70]	Cytochrome P450 monooxygenase sdnE OS=Sordaria araneosa OX=573841 GN=sdnE PE=3 SV=1	ABC transporter;; ABC-2 type transporter	Molecular Function: ATP binding (GO:0005524);; Cellular Component: plasma membrane (GO:0005886);; Biological Process: drug transmembrane transport (GO:0006855);; Molecular Function: xenobiotic-transporting ATPase activity (GO:0008559);; Cellular Component: integral component of membrane (GO:0016021);; Biological Process: sterol import (GO:0035376);; Biological Process: cellular response to drug (…
SS1G_02495	18.6413	10.2495	0.84687	0.00687807	up	hypothetical protein SS1G_02495 [Sclerotinia sclerotiorum 1980 UF-70]	--	Peroxidase	Molecular Function: peroxidase activity (GO:0004601);; Biological Process: response to oxidative stress (GO:0006979);; Molecular Function: heme binding (GO:0020037);; Molecular Function: metal ion binding (GO:0046872);; Biological Process: oxidation-reduction process (GO:0055114);; Biological Process: cellular oxidant detoxification (GO:0098869);;
SS1G_13013	784.959	432.799	0.84244	0.00338965	up	predicted protein [Sclerotinia sclerotiorum 1980 UF-70]	--	--	--
SS1G_04817	8.88716	4.90789	0.834553	0.0319387	up	hypothetical protein SS1G_04817 [Sclerotinia sclerotiorum 1980 UF-70]	--	Protein of unknown function (DUF3445)	Cellular Component: membrane (GO:0016020);;
SS1G_11055	90.7656	50.6274	0.825799	0.0050085	up	hypothetical protein SS1G_11055 [Sclerotinia sclerotiorum 1980 UF-70]	Endo-1,4-beta-xylanase 11A OS=Botryotinia fuckeliana OX=40559 GN=xyn11A PE=2 SV=1	Protein of unknown function (Ytp1);; Domain of unknown function (DUF2427)	Cellular Component: cytoplasm (GO:0005737);; Biological Process: regulation of cell size (GO:0008361);; Cellular Component: integral component of membrane (GO:0016021);;
SS1G_11988	10.2867	5.7509	0.823927	0.0140171	up	hypothetical protein SS1G_11988 [Sclerotinia sclerotiorum 1980 UF-70]	--	GMC oxidoreductase;; GMC oxidoreductase	Molecular Function: oxidoreductase activity, acting on CH-OH group of donors (GO:0016614);; Molecular Function: flavin adenine dinucleotide binding (GO:0050660);; Biological Process: oxidation-reduction process (GO:0055114);;
SS1G_05624	29.2861	16.4657	0.814526	0.0206349	up	hypothetical protein SS1G_05624 [Sclerotinia sclerotiorum 1980 UF-70]	Aspergillopepsin-2 OS=Aspergillus niger OX=5061 PE=1 SV=1	WD domain, G-beta repeat	--
SS1G_13637	759.634	427.859	0.811718	0.00554116	up	hypothetical protein SS1G_13637 [Sclerotinia sclerotiorum 1980 UF-70]	--	Extracellular tail, of 10TM putative phosphate transporter	--
SS1G_03084	75.7327	42.7025	0.809278	0.010094	up	hypothetical protein SS1G_03084 [Sclerotinia sclerotiorum 1980 UF-70]	Cytochrome c oxidase subunit 2 OS=Neurospora crassa (strain ATCC 24698 / 74-OR23-1A / CBS 708.71 / DSM 1257 / FGSC 987) OX=367110 GN=cox-2 PE=3 SV=2	--	--
SS1G_08922	35.5896	20.1064	0.807561	0.00919623	up	predicted protein [Sclerotinia sclerotiorum 1980 UF-70]	NADH-cytochrome b5 reductase 1 OS=Candida albicans (strain SC5314 / ATCC MYA-2876) OX=237561 GN=CBR1 PE=3 SV=1	--	--
SS1G_06715	46.4461	26.3012	0.80386	0.00684525	up	hypothetical protein SS1G_06715 [Sclerotinia sclerotiorum 1980 UF-70]	--	ABC-2 type transporter;; ABC transporter;; CDR ABC transporter;; ABC-transporter extracellular N-terminal;; AAA domain	Molecular Function: ATP binding (GO:0005524);; Cellular Component: plasma membrane (GO:0005886);; Biological Process: drug transmembrane transport (GO:0006855);; Molecular Function: xenobiotic-transporting ATPase activity (GO:0008559);; Cellular Component: integral component of membrane (GO:0016021);; Biological Process: sterol import (GO:0035376);; Biological Process: cellular response to drug (…
SS1G_07043	44.8722	25.4363	0.802422	0.0108077	up	hypothetical protein SS1G_07043 [Sclerotinia sclerotiorum 1980 UF-70]	--	Peptidyl-tRNA hydrolase	Molecular Function: aminoacyl-tRNA hydrolase activity (GO:0004045);; Cellular Component: mitochondrion (GO:0005739);; Biological Process: mitochondrial translation (GO:0032543);;
SS1G_02682	41.9206	23.7755	0.801006	0.00994359	up	hypothetical protein SS1G_02682 [Sclerotinia sclerotiorum 1980 UF-70]	Ribosomal protein S5, mitochondrial OS=Neurospora crassa (strain ATCC 24698 / 74-OR23-1A / CBS 708.71 / DSM 1257 / FGSC 987) OX=367110 GN=rms5 PE=3 SV=2	Glycosyl hydrolase family 76	Molecular Function: mannan endo-1,6-alpha-mannosidase activity (GO:0008496);; Cellular Component: integral component of membrane (GO:0016021);; Biological Process: carbohydrate catabolic process (GO:0016052);;
SS1G_10392	8.25907	4.69192	0.799062	0.0295633	up	hypothetical protein SS1G_10392 [Sclerotinia sclerotiorum 1980 UF-70]	NADH-ubiquinone oxidoreductase chain 2 OS=Podospora anserina (strain S / ATCC MYA-4624 / DSM 980 / FGSC 10383) OX=515849 GN=ND2 PE=3 SV=1	--	--
SS1G_13582	52.5591	29.8886	0.797848	0.00973672	up	hypothetical protein SS1G_13582 [Sclerotinia sclerotiorum 1980 UF-70]	--	--	--
SS1G_01754	87.2269	49.5859	0.79783	0.00954669	up	hypothetical protein SS1G_01754 [Sclerotinia sclerotiorum 1980 UF-70]	--	RNA recognition motif. (a.k.a. RRM, RBD, or RNP domain)	Molecular Function: nucleotide binding (GO:0000166);; Molecular Function: nucleic acid binding (GO:0003676);;
SS1G_01588	89.7218	51.1064	0.797681	0.0236183	up	hypothetical protein SS1G_01588 [Sclerotinia sclerotiorum 1980 UF-70]	--	--	Molecular Function: transferase activity, transferring acyl groups (GO:0016746);;
SS1G_07812	32.2764	18.4933	0.787055	0.0166398	up	hypothetical protein SS1G_07812 [Sclerotinia sclerotiorum 1980 UF-70]	--	LicD family	Molecular Function: transferase activity (GO:0016740);;
SS1G_09072	7.01753	4.01846	0.785614	0.0416119	up	hypothetical protein SS1G_09072 [Sclerotinia sclerotiorum 1980 UF-70]	--	--	Biological Process: negative regulation of transcription from RNA polymerase II promoter (GO:0000122);; Molecular Function: RNA polymerase II regulatory region sequence-specific DNA binding (GO:0000977);; Molecular Function: transcriptional repressor activity, RNA polymerase II core promoter proximal region sequence-specific binding (GO:0001078);; Cellular Component: nucleus (GO:0005634);; Molecu…
SS1G_05490	8.21617	4.72177	0.783611	0.0421226	up	hypothetical protein SS1G_05490 [Sclerotinia sclerotiorum 1980 UF-70]	--	Cytochrome P450	Molecular Function: monooxygenase activity (GO:0004497);; Molecular Function: iron ion binding (GO:0005506);; Cellular Component: integral component of membrane (GO:0016021);; Molecular Function: oxidoreductase activity, acting on paired donors, with incorporation or reduction of molecular oxygen (GO:0016705);; Molecular Function: heme binding (GO:0020037);; Biological Process: oxidation-reductio…
SS1G_01589	54.5533	31.3678	0.78179	0.0107961	up	hypothetical protein SS1G_01589 [Sclerotinia sclerotiorum 1980 UF-70]	[Pyruvate dehydrogenase (acetyl-transferring)] kinase 1, mitochondrial OS=Saccharomyces cerevisiae (strain ATCC 204508 / S288c) OX=559292 GN=PKP1 PE=1 SV=1	Choline/Carnitine o-acyltransferase	Molecular Function: transferase activity, transferring acyl groups (GO:0016746);;
SS1G_10321	62.2837	35.8596	0.779963	0.02976	up	hypothetical protein SS1G_10321 [Sclerotinia sclerotiorum 1980 UF-70]		--	--
SS1G_13635	39.4491	22.726	0.777726	0.0205996	up	predicted protein [Sclerotinia sclerotiorum 1980 UF-70]		--	Cellular Component: integral component of membrane (GO:0016021);;
SS1G_05195	72.8099	42.0207	0.776413	0.0121977	up	hypothetical protein SS1G_05195 [Sclerotinia sclerotiorum 1980 UF-70]	molecular_function:ATP binding(GO:0005524);biological_process:response to stress(GO:0006950)	Beta-lactamase	--
SS1G_14027	51.3117	29.7719	0.767817	0.0150923	up	conserved hypothetical protein [Sclerotinia sclerotiorum 1980 UF-70]		Acyl-CoA dehydrogenase, C-terminal domain;; Acyl-CoA dehydrogenase, N-terminal domain;; Acyl-CoA dehydrogenase, middle domain;; Acyl-CoA dehydrogenase, C-terminal domain	Molecular Function: fatty-acyl-CoA binding (GO:0000062);; Molecular Function: acyl-CoA dehydrogenase activity (GO:0003995);; Cellular Component: mitochondrion (GO:0005739);; Molecular Function: electron carrier activity (GO:0009055);; Biological Process: fatty acid beta-oxidation using acyl-CoA dehydrogenase (GO:0033539);; Molecular Function: flavin adenine dinucleotide binding (GO:0050660);; Mol…
SS1G_05350	57.9216	33.6391	0.766462	0.0196171	up	hypothetical protein SS1G_05350 [Sclerotinia sclerotiorum 1980 UF-70]	molecular_function:binding(GO:0005488)	AMP-binding enzyme;; Acetyl-coenzyme A synthetase N-terminus	Molecular Function: acetate-CoA ligase activity (GO:0003987);; Molecular Function: ATP binding (GO:0005524);; Molecular Function: AMP binding (GO:0016208);; Biological Process: acetyl-CoA biosynthetic process from acetate (GO:0019427);;
SS1G_04176	334.344	194.656	0.763799	0.0126324	up	hypothetical protein SS1G_04176 [Sclerotinia sclerotiorum 1980 UF-70]		--	--
SS1G_09978	32.518	18.9578	0.762202	0.0161899	up	hypothetical protein sscle_01g002960 [Sclerotinia sclerotiorum 1980 UF-70]		Peptidase family S41	Biological Process: proteolysis (GO:0006508);; Molecular Function: serine-type peptidase activity (GO:0008236);;
SS1G_13633	14.2301	8.33479	0.752871	0.0306919	up	hypothetical protein SS1G_13633 [Sclerotinia sclerotiorum 1980 UF-70]		Serine carboxypeptidase	Molecular Function: serine-type carboxypeptidase activity (GO:0004185);; Biological Process: proteolysis involved in cellular protein catabolic process (GO:0051603);;
SS1G_05470	31.8602	18.7992	0.743865	0.0274701	up	hypothetical protein SS1G_05470 [Sclerotinia sclerotiorum 1980 UF-70]		Yippee zinc-binding/DNA-binding /Mis18, centromere assembly	--
SS1G_07963	11.534	6.80682	0.74266	0.0321919	up	hypothetical protein SS1G_07963 [Sclerotinia sclerotiorum 1980 UF-70]	biological_process:steroid biosynthetic process(GO:0006694);biological_process:methylation(GO:0032259);molecular_function:S-adenosylmethionine-dependent methyltransferase activity(GO:0008757)	Iron-containing redox enzyme	Cellular Component: integral component of membrane (GO:0016021);;
SS1G_04782	55.8312	33.207	0.732839	0.0222257	up	hypothetical protein SS1G_04782 [Sclerotinia sclerotiorum 1980 UF-70]		Aldehyde dehydrogenase family	Molecular Function: aldehyde dehydrogenase (NAD) activity (GO:0004029);; Molecular Function: methylmalonate-semialdehyde dehydrogenase (acylating) activity (GO:0004491);; Molecular Function: malonate-semialdehyde dehydrogenase (acetylating) activity (GO:0018478);; Biological Process: oxidation-reduction process (GO:0055114);;
SS1G_09548	58.8095	35.0895	0.728551	0.0251977	up	pyruvate dehydrogenase E1 component beta subunit [Sclerotinia sclerotiorum 1980 UF-70]		Transketolase, pyrimidine binding domain;; Transketolase, C-terminal domain	Molecular Function: catalytic activity (GO:0003824);; Biological Process: metabolic process (GO:0008152);;
SS1G_04655	256.056	154.984	0.707957	0.0279956	up	hypothetical protein SS1G_04655 [Sclerotinia sclerotiorum 1980 UF-70]		--	Molecular Function: transcription factor activity, sequence-specific DNA binding (GO:0003700);; Biological Process: regulation of transcription, DNA-templated (GO:0006355);; Cellular Component: integral component of membrane (GO:0016021);; Molecular Function: sequence-specific DNA binding (GO:0043565);;
SS1G_07889	36.1259	21.9278	0.703139	0.0371383	up	hypothetical protein SS1G_07889 [Sclerotinia sclerotiorum 1980 UF-70]		--	Molecular Function: catalytic activity (GO:0003824);;
SS1G_05351	117.336	72.6207	0.675848	0.0428311	up	acetate--CoA ligase SS1G_05351 [Sclerotinia sclerotiorum 1980 UF-70]		AMP-binding enzyme;; AMP-binding enzyme C-terminal domain;; Acetyl-coenzyme A synthetase N-terminus	Molecular Function: acetate-CoA ligase activity (GO:0003987);; Molecular Function: ATP binding (GO:0005524);; Molecular Function: AMP binding (GO:0016208);; Biological Process: acetyl-CoA biosynthetic process from acetate (GO:0019427);;
SS1G_03326	75.3888	118.644	-0.670523	0.0496079	down	hypothetical protein SS1G_03326 [Sclerotinia sclerotiorum 1980 UF-70]		Cysteine-rich secretory protein family	--
SS1G_13472	215.104	341.813	-0.684624	0.0361449	down	hypothetical protein SS1G_13472 [Sclerotinia sclerotiorum 1980 UF-70]		Alpha amylase, catalytic domain;; Domain of unknown function (DUF1966)	Molecular Function: alpha-amylase activity (GO:0004556);; Molecular Function: calcium ion binding (GO:0005509);; Biological Process: carbohydrate catabolic process (GO:0016052);;
SS1G_03361	77.8248	125.807	-0.709113	0.0277293	down	hypothetical protein SS1G_03361 [Sclerotinia sclerotiorum 1980 UF-70]		Serine carboxypeptidase S28;; PS-10 peptidase S37	Molecular Function: serine-type carboxypeptidase activity (GO:0004185);; Biological Process: proteolysis (GO:0006508);; Molecular Function: dipeptidyl-peptidase activity (GO:0008239);;
SS1G_01236	12.232	19.7986	-0.710237	0.0421226	down	hypothetical protein SS1G_01236 [Sclerotinia sclerotiorum 1980 UF-70]		alpha/beta hydrolase fold;; TAP-like protein	Molecular Function: hydrolase activity (GO:0016787);;
SS1G_09475	70.7621	115.601	-0.724514	0.0225428	down	hypothetical protein SS1G_09475 [Sclerotinia sclerotiorum 1980 UF-70]		Serine carboxypeptidase	Molecular Function: serine-type carboxypeptidase activity (GO:0004185);; Biological Process: proteolysis involved in cellular protein catabolic process (GO:0051603);;
SS1G_07663	22.5144	36.8113	-0.725955	0.0295128	down	hypothetical protein SS1G_07663 [Sclerotinia sclerotiorum 1980 UF-70]		Glycosyl hydrolases family 16	Molecular Function: hydrolase activity, hydrolyzing O-glycosyl compounds (GO:0004553);; Biological Process: carbohydrate metabolic process (GO:0005975);; Cellular Component: integral component of membrane (GO:0016021);;
SS1G_10311	224.324	369.354	-0.735798	0.0188471	down	hypothetical protein SS1G_10311 [Sclerotinia sclerotiorum 1980 UF-70]		Protein of unknown function (DUF3129)	Molecular Function: kinase activity (GO:0016301);; Biological Process: phosphorylation (GO:0016310);;
SS1G_09839	155.533	256.37	-0.737482	0.0180909	down	hypothetical protein SS1G_09839 [Sclerotinia sclerotiorum 1980 UF-70]		Transmembrane amino acid transporter protein	Biological Process: amino acid transmembrane transport (GO:0003333);; Molecular Function: amino acid transmembrane transporter activity (GO:0015171);; Cellular Component: integral component of membrane (GO:0016021);;
SS1G_06037	21.1328	35.0367	-0.745901	0.0236183	down	glucan 1,3-beta-glucosidase [Sclerotinia sclerotiorum 1980 UF-70]		Cellulase (glycosyl hydrolase family 5)	Molecular Function: glucan exo-1,3-beta-glucosidase activity (GO:0004338);; Cellular Component: extracellular region (GO:0005576);; Biological Process: cellular glucan metabolic process (GO:0006073);; Biological Process: glucan catabolic process (GO:0009251);; Cellular Component: fungal-type cell wall (GO:0009277);; Cellular Component: cell surface (GO:0009986);; Biological Process: fungal-type c…
SS1G_08855	18.4856	30.8355	-0.753934	0.019705	down	hypothetical protein SS1G_08855 [Sclerotinia sclerotiorum 1980 UF-70]		Serine carboxypeptidase S28	Molecular Function: serine-type carboxypeptidase activity (GO:0004185);; Biological Process: proteolysis (GO:0006508);; Molecular Function: dipeptidyl-peptidase activity (GO:0008239);;
SS1G_13355	36.8187	61.4007	-0.754302	0.0199119	down	predicted protein [Sclerotinia sclerotiorum 1980 UF-70]	biological_process:recognition of pollen(GO:0048544);biological_process:protein phosphorylation(GO:0006468);molecular_function:ATP binding(GO:0005524);molecular_function:protein serine/threonine kinase activity(GO:0004674)	Domain of unknown function (DUF3328)	Cellular Component: integral component of membrane (GO:0016021);;
SS1G_01862	5.4525	9.17089	-0.762344	0.0476594	down	hypothetical protein SS1G_01862 [Sclerotinia sclerotiorum 1980 UF-70]		Aldo/keto reductase family	--
SS1G_13358	15.8587	26.6437	-0.763782	0.0295542	down	predicted protein [Sclerotinia sclerotiorum 1980 UF-70]		Domain of unknown function (DUF3328)	Cellular Component: integral component of membrane (GO:0016021);;
SS1G_13356	85.4461	143.929	-0.766	0.0370447	down	predicted protein [Sclerotinia sclerotiorum 1980 UF-70]		--	--
SS1G_06712	2.47119	4.17124	-0.768331	0.0476594	down	hypothetical protein SS1G_06712 [Sclerotinia sclerotiorum 1980 UF-70]		MutS domain V;; MutS domain III	Biological Process: meiotic mismatch repair (GO:0000710);; Cellular Component: synaptonemal complex (GO:0000795);; Molecular Function: damaged DNA binding (GO:0003684);; Molecular Function: ATP binding (GO:0005524);; Molecular Function: mismatched DNA binding (GO:0030983);; Cellular Component: mismatch repair complex (GO:0032300);; Biological Process: chiasma assembly (GO:0051026);;
SS1G_10461	12.2216	20.6195	-0.76947	0.019705	down	hypothetical protein SS1G_10461 [Sclerotinia sclerotiorum 1980 UF-70]		Amino acid permease;; Amino acid permease	Cellular Component: vacuole (GO:0005773);; Cellular Component: integral component of plasma membrane (GO:0005887);; Molecular Function: L-amino acid transmembrane transporter activity (GO:0015179);; Molecular Function: antiporter activity (GO:0015297);; Biological Process: L-alpha-amino acid transmembrane transport (GO:1902475);;
SS1G_01036	47.8259	80.8094	-0.773189	0.0113356	down	hypothetical protein SS1G_01036 [Sclerotinia sclerotiorum 1980 UF-70]		--	Cellular Component: integral component of membrane (GO:0016021);;
SS1G_11202	10.2358	17.4732	-0.786611	0.0156973	down	predicted protein [Sclerotinia sclerotiorum 1980 UF-70]		--	--
SS1G_09781	3.29771	5.70556	-0.805419	0.0220685	down	predicted protein [Sclerotinia sclerotiorum 1980 UF-70]		--	--
SS1G_04343	7.7538	13.4619	-0.812612	0.0141407	down	hypothetical protein SS1G_04343 [Sclerotinia sclerotiorum 1980 UF-70]		--	--
SS1G_05304	6.64035	11.5359	-0.814582	0.0239688	down	hypothetical protein sscle_08g065740 [Sclerotinia sclerotiorum 1980 UF-70]		Peroxidase, family 2	Molecular Function: peroxidase activity (GO:0004601);; Biological Process: cellular oxidant detoxification (GO:0098869);;
SS1G_05113	5.22368	9.14911	-0.82302	0.0105969	down	hypothetical protein SS1G_05113 [Sclerotinia sclerotiorum 1980 UF-70]		Male sterility protein;; AMP-binding enzyme;; Phosphopantetheine attachment site	Molecular Function: catalytic activity (GO:0003824);; Biological Process: metabolic process (GO:0008152);; Molecular Function: phosphopantetheine binding (GO:0031177);;
SS1G_02022	5.26066	9.28662	-0.834997	0.0108077	down	hypothetical protein SS1G_02022 [Sclerotinia sclerotiorum 1980 UF-70]		Glycosyl hydrolase family 92	Biological Process: carbohydrate metabolic process (GO:0005975);; Molecular Function: hydrolase activity (GO:0016787);; Molecular Function: carbohydrate binding (GO:0030246);;
SS1G_05294	10.4125	18.369	-0.836389	0.0195259	down	hypothetical protein SS1G_05294 [Sclerotinia sclerotiorum 1980 UF-70]		--	Cellular Component: integral component of membrane (GO:0016021);;
SS1G_13360	10.977	19.4471	-0.840908	0.0121977	down	hypothetical protein SS1G_13360 [Sclerotinia sclerotiorum 1980 UF-70]		--	Cellular Component: integral component of membrane (GO:0016021);;
SS1G_04085	144.838	256.688	-0.841951	0.00351676	down	hypothetical protein SS1G_04085 [Sclerotinia sclerotiorum 1980 UF-70]		Lytic transglycolase	Biological Process: defense response to bacterium (GO:0042742);; Biological Process: defense response to fungus (GO:0050832);;
SS1G_00795	154.079	273.644	-0.845124	0.00316569	down	hypothetical protein SS1G_00795 [Sclerotinia sclerotiorum 1980 UF-70]		Pyridoxal-dependent decarboxylase conserved domain	Molecular Function: glutamate decarboxylase activity (GO:0004351);; Biological Process: glutamate metabolic process (GO:0006536);; Molecular Function: transferase activity (GO:0016740);; Molecular Function: pyridoxal phosphate binding (GO:0030170);;
SS1G_03098	43.8334	77.8639	-0.845303	0.00323269	down	hypothetical protein SS1G_03098 [Sclerotinia sclerotiorum 1980 UF-70]		Tc5 transposase DNA-binding domain;; Homeobox KN domain;; Homeobox domain	Molecular Function: DNA binding (GO:0003677);; Cellular Component: nucleus (GO:0005634);; Biological Process: regulation of transcription, DNA-templated (GO:0006355);; Molecular Function: metal ion binding (GO:0046872);;
SS1G_03181	1107.17	1977.18	-0.853033	0.00270573	down	aspartate protease [Sclerotinia sclerotiorum 1980 UF-70]		Eukaryotic aspartyl protease;; Xylanase inhibitor N-terminal;; Aspartyl protease	Molecular Function: aspartic-type endopeptidase activity (GO:0004190);; Biological Process: proteolysis (GO:0006508);; Biological Process: protein catabolic process (GO:0030163);;
SS1G_07446	2.08878	3.76483	-0.860006	0.0421226	down	hypothetical protein SS1G_07446 [Sclerotinia sclerotiorum 1980 UF-70]		--	--
SS1G_09858	11.1309	20.0267	-0.86435	0.00399006	down	hypothetical protein SS1G_09858 [Sclerotinia sclerotiorum 1980 UF-70]		Pectate lyase superfamily protein;; N terminal extension of bacteriophage endosialidase	Molecular Function: hydrolase activity (GO:0016787);;
Sclerotinia_sclerotiorum_1980_UF-70_newGene_167	2.46341	4.45511	-0.865919	0.0319346	down	--		--	--
SS1G_07230	94.4498	173.689	-0.89525	0.00269906	down	predicted protein [Sclerotinia sclerotiorum 1980 UF-70]		--	--
SS1G_07318	67.3847	129.754	-0.959068	0.00151184	down	predicted protein [Sclerotinia sclerotiorum 1980 UF-70]		--	Cellular Component: integral component of membrane (GO:0016021);;
SS1G_07268	39.0134	75.5219	-0.969355	0.000365656	down	hypothetical protein SS1G_07268 [Sclerotinia sclerotiorum 1980 UF-70]		Pro-kumamolisin, activation domain	Molecular Function: serine-type endopeptidase activity (GO:0004252);; Biological Process: proteolysis (GO:0006508);; Molecular Function: tripeptidyl-peptidase activity (GO:0008240);;
SS1G_02209	2.75305	5.38248	-0.975507	0.0208563	down	hypothetical protein SS1G_02209 [Sclerotinia sclerotiorum 1980 UF-70]		NADPH-dependent FMN reductase	Molecular Function: oxidoreductase activity (GO:0016491);; Biological Process: oxidation-reduction process (GO:0055114);;
SS1G_11659	23.3976	45.5106	-0.975879	0.000462953	down	hypothetical protein sscle_07g061690 [Sclerotinia sclerotiorum 1980 UF-70]		--	Biological Process: lipid metabolic process (GO:0006629);; Molecular Function: phosphoric diester hydrolase activity (GO:0008081);; Cellular Component: integral component of membrane (GO:0016021);;
SS1G_10705	102.192	199.667	-0.982696	0.000223927	down	hypothetical protein SS1G_10705 [Sclerotinia sclerotiorum 1980 UF-70]		Animal haem peroxidase;; Cytochrome P450	Molecular Function: peroxidase activity (GO:0004601);; Molecular Function: iron ion binding (GO:0005506);; Biological Process: response to oxidative stress (GO:0006979);; Molecular Function: oxidoreductase activity, acting on paired donors, with incorporation or reduction of molecular oxygen (GO:0016705);; Molecular Function: heme binding (GO:0020037);; Biological Process: oxidation-reduction pro…
SS1G_11862	2.99729	5.87591	-0.987272	0.00308761	down	hypothetical protein SS1G_11862 [Sclerotinia sclerotiorum 1980 UF-70]		Fungal specific transcription factor domain	Molecular Function: RNA polymerase II transcription factor activity, sequence-specific DNA binding (GO:0000981);; Cellular Component: nucleus (GO:0005634);; Biological Process: regulation of transcription from RNA polymerase II promoter (GO:0006357);; Molecular Function: zinc ion binding (GO:0008270);;
Sclerotinia_sclerotiorum_1980_UF-70_newGene_386	2.10166	4.15918	-0.991073	0.0294301	down	predicted protein [Botrytis cinerea B05.10]	biological_process:defense response to fungus(GO:0050832);biological_process:defense response to bacterium(GO:0042742);molecular_function:chitin binding(GO:0008061)	--	--
SS1G_02831	3.36541	6.75389	-1.02187	0.00541061	down	predicted protein [Sclerotinia sclerotiorum 1980 UF-70]		--	--
SS1G_05336	0.903774	1.82397	-1.02588	0.0108077	down	hypothetical protein SS1G_05336 [Sclerotinia sclerotiorum 1980 UF-70]		ABC transporter;; ABC transporter transmembrane region;; P-loop containing region of AAA domain;; 50S ribosome-binding GTPase	Molecular Function: ATP binding (GO:0005524);; Cellular Component: integral component of membrane (GO:0016021);; Molecular Function: ATPase activity, coupled to transmembrane movement of substances (GO:0042626);; Biological Process: transmembrane transport (GO:0055085);;
SS1G_12413	95.1338	191.974	-1.02931	9.19198e-05	down	hypothetical protein SS1G_12413 [Sclerotinia sclerotiorum 1980 UF-70]		Serine carboxypeptidase	Molecular Function: serine-type carboxypeptidase activity (GO:0004185);; Cellular Component: extracellular region (GO:0005576);; Biological Process: proteolysis involved in cellular protein catabolic process (GO:0051603);;
SS1G_05796	20.2569	41.2101	-1.04028	0.000120389	down	hypothetical protein SS1G_05796 [Sclerotinia sclerotiorum 1980 UF-70]		Ring finger domain;; Zinc finger, C3HC4 type (RING finger);; RING-like zinc finger;; Zinc finger, C3HC4 type (RING finger);; RING-type zinc-finger	Cellular Component: fungal-type vacuole (GO:0000324);; Molecular Function: zinc ion binding (GO:0008270);; Cellular Component: integral component of membrane (GO:0016021);; Cellular Component: cell division site (GO:0032153);; Cellular Component: cell tip (GO:0051286);;
SS1G_09216	33.7889	69.1056	-1.04863	6.55104e-05	down	hypothetical protein SS1G_09216 [Sclerotinia sclerotiorum 1980 UF-70]		Pectate lyase superfamily protein;; N terminal extension of bacteriophage endosialidase	Molecular Function: hydrolase activity (GO:0016787);;
SS1G_00044	11.1762	23.2129	-1.07092	0.000201671	down	hypothetical protein SS1G_00044 [Sclerotinia sclerotiorum 1980 UF-70]		Ribonuclease T2 family	Molecular Function: RNA binding (GO:0003723);; Molecular Function: ribonuclease T2 activity (GO:0033897);; Biological Process: RNA phosphodiester bond hydrolysis, endonucleolytic (GO:0090502);;
SS1G_09457	3.76761	7.92056	-1.08155	0.0488823	down	predicted protein [Sclerotinia sclerotiorum 1980 UF-70]		--	--
SS1G_05913	11.7497	24.8719	-1.09742	3.62877e-05	down	hypothetical protein SS1G_05913 [Sclerotinia sclerotiorum 1980 UF-70]		Glycosyl transferase family group 2;; Glycosyl transferase family 2	Cellular Component: integral component of membrane (GO:0016021);; Molecular Function: transferase activity (GO:0016740);;
SS1G_06178	0.911824	2.0091	-1.13278	0.0129355	down	predicted protein [Sclerotinia sclerotiorum 1980 UF-70]		--	--
SS1G_12889	22.4252	48.8084	-1.13588	0.000118275	down	hypothetical protein SS1G_12889 [Sclerotinia sclerotiorum 1980 UF-70]		--	--
SS1G_13670	1.67864	3.75664	-1.1616	0.0163138	down	hypothetical protein SS1G_13670 [Sclerotinia sclerotiorum 1980 UF-70]		--	Molecular Function: RNA polymerase II transcription factor activity, sequence-specific DNA binding (GO:0000981);; Cellular Component: nucleus (GO:0005634);; Biological Process: regulation of transcription from RNA polymerase II promoter (GO:0006357);; Molecular Function: zinc ion binding (GO:0008270);;
SS1G_07231	6.57389	14.6281	-1.16606	0.000199869	down	hypothetical protein SS1G_07231 [Sclerotinia sclerotiorum 1980 UF-70]		Methyltransferase domain;; Methyltransferase domain;; Methyltransferase domain;; Methyltransferase domain	Cellular Component: cytoplasm (GO:0005737);; Molecular Function: S-adenosylmethionine-dependent methyltransferase activity (GO:0008757);; Biological Process: methylation (GO:0032259);;
SS1G_02857	23.2681	52.4552	-1.18885	3.01746e-06	down	hypothetical protein SS1G_02857 [Sclerotinia sclerotiorum 1980 UF-70]		Pro-kumamolisin, activation domain	Molecular Function: serine-type endopeptidase activity (GO:0004252);; Biological Process: proteolysis (GO:0006508);; Molecular Function: tripeptidyl-peptidase activity (GO:0008240);;
SS1G_13397	0.828836	1.92857	-1.21414	0.0108077	down	hypothetical protein SS1G_13397 [Sclerotinia sclerotiorum 1980 UF-70]		Major Facilitator Superfamily;; Fungal trichothecene efflux pump (TRI12);; Sugar (and other) transporter	Molecular Function: transporter activity (GO:0005215);; Cellular Component: integral component of membrane (GO:0016021);; Biological Process: transmembrane transport (GO:0055085);;
SS1G_04509	1.75599	4.17806	-1.24788	0.00348862	down	predicted protein [Sclerotinia sclerotiorum 1980 UF-70]		--	--
SS1G_03299	27.2166	64.4594	-1.26017	3.43244e-06	down	hypothetical protein SS1G_03299 [Sclerotinia sclerotiorum 1980 UF-70]		--	--
SS1G_00833	0.775554	1.84132	-1.27063	0.0145979	down	predicted protein [Sclerotinia sclerotiorum 1980 UF-70]		Indoleamine 2,3-dioxygenase	Cellular Component: membrane (GO:0016020);; Molecular Function: heme binding (GO:0020037);;
Sclerotinia_sclerotiorum_1980_UF-70_newGene_575	0.914337	2.17228	-1.27411	0.0222257	down	hypothetical protein BofuT4_P123830.1 [Botrytis cinerea T4]		--	Molecular Function: polygalacturonase activity (GO:0004650);; Molecular Function: iron ion binding (GO:0005506);; Molecular Function: ATP binding (GO:0005524);; Cellular Component: extracellular region (GO:0005576);; Biological Process: carbohydrate metabolic process (GO:0005975);; Cellular Component: integral component of membrane (GO:0016021);; Molecular Function: oxidoreductase activity, actin…
SS1G_04225	38.0469	92.1002	-1.29105	2.20609e-07	down	hypothetical protein SS1G_04225 [Sclerotinia sclerotiorum 1980 UF-70]		Cys/Met metabolism PLP-dependent enzyme	Molecular Function: transferase activity (GO:0016740);; Molecular Function: pyridoxal phosphate binding (GO:0030170);;
SS1G_13186	6.40963	15.8957	-1.32631	1.20149e-06	down	hypothetical protein SS1G_13186 [Sclerotinia sclerotiorum 1980 UF-70]	biological_process:response to stress(GO:0006950)	--	Cellular Component: integral component of membrane (GO:0016021);;
SS1G_07835	12.8079	33.1593	-1.37557	1.43085e-05	down	predicted protein [Sclerotinia sclerotiorum 1980 UF-70]		--	--
SS1G_07415	29.0951	75.1269	-1.38419	1.46784e-07	down	predicted protein [Sclerotinia sclerotiorum 1980 UF-70]		--	--
SS1G_08202	1.71899	4.56846	-1.3999	0.00264381	down	hypothetical protein SS1G_08202 [Sclerotinia sclerotiorum 1980 UF-70]		Methyltransferase domain;; Methyltransferase domain;; Methyltransferase domain;; Protein-L-isoaspartate(D-aspartate) O-methyltransferase (PCMT)	Cellular Component: cytoplasm (GO:0005737);; Molecular Function: S-adenosylmethionine-dependent methyltransferase activity (GO:0008757);; Biological Process: methylation (GO:0032259);;
SS1G_01096	2.84977	7.51071	-1.40546	2.83463e-06	down	hypothetical protein SS1G_01096 [Sclerotinia sclerotiorum 1980 UF-70]		Pyridine nucleotide-disulphide oxidoreductase;; Flavin-binding monooxygenase-like;; L-lysine 6-monooxygenase (NADPH-requiring)	Molecular Function: N,N-dimethylaniline monooxygenase activity (GO:0004499);; Molecular Function: flavin adenine dinucleotide binding (GO:0050660);; Molecular Function: NADP binding (GO:0050661);; Biological Process: oxidation-reduction process (GO:0055114);;
SS1G_09624	0.128607	0.346643	-1.44927	0.0421226	down	predicted protein [Sclerotinia sclerotiorum 1980 UF-70]		--	--
SS1G_12250	33.2882	89.9115	-1.44948	2.26404e-09	down	hypothetical protein SS1G_12250 [Sclerotinia sclerotiorum 1980 UF-70]		Bul1 N terminus;; Arrestin (or S-antigen), N-terminal domain	--
SS1G_01790	2.35765	6.72211	-1.51158	9.47921e-05	down	predicted protein [Sclerotinia sclerotiorum 1980 UF-70]		Basic region leucine zipper	Molecular Function: RNA polymerase II regulatory region sequence-specific DNA binding (GO:0000977);; Molecular Function: RNA polymerase II transcription factor activity, sequence-specific DNA binding (GO:0000981);; Cellular Component: nucleus (GO:0005634);; Biological Process: regulation of transcription from RNA polymerase II promoter (GO:0006357);;
SS1G_05939	2.32489	6.64682	-1.51827	0.0177637	down	predicted protein [Sclerotinia sclerotiorum 1980 UF-70]		--	--
SS1G_02809	18.3662	52.5316	-1.53201	2.66413e-05	down	predicted protein [Sclerotinia sclerotiorum 1980 UF-70]	cellular_component:cytoplasm(GO:0005737);biological_process:protein folding(GO:0006457);biological_process:response to stress(GO:0006950);molecular_function:ATP binding(GO:0005524);molecular_function:unfolded protein binding(GO:0051082)	--	--
SS1G_03997	0.413569	1.18935	-1.53934	0.00290075	down	predicted protein [Sclerotinia sclerotiorum 1980 UF-70]		RNA recognition motif. (a.k.a. RRM, RBD, or RNP domain)	Molecular Function: nucleotide binding (GO:0000166);; Molecular Function: RNA binding (GO:0003723);; Cellular Component: nucleus (GO:0005634);; Cellular Component: cytosol (GO:0005829);; Biological Process: premeiotic DNA replication (GO:0006279);; Biological Process: reciprocal meiotic recombination (GO:0007131);; Biological Process: sporulation resulting in formation of a cellular spore (GO:003…
SS1G_11912	7.26824	21.5221	-1.57648	1.85476e-08	down	hypothetical protein SS1G_11912 [Sclerotinia sclerotiorum 1980 UF-70]		Necrosis inducing protein (NPP1)	--
SS1G_11064	1.19691	3.59204	-1.5801	0.000342652	down	predicted protein [Sclerotinia sclerotiorum 1980 UF-70]		NmrA-like family;; NAD(P)H-binding	Cellular Component: integral component of membrane (GO:0016021);;
SS1G_01659	0.507693	1.56635	-1.58735	0.0322509	down	hypothetical protein SS1G_01659 [Sclerotinia sclerotiorum 1980 UF-70]		--	Cellular Component: integral component of membrane (GO:0016021);;
SS1G_06947	1.68918	5.19046	-1.61121	0.00237308	down	predicted protein [Sclerotinia sclerotiorum 1980 UF-70]		--	Cellular Component: integral component of membrane (GO:0016021);;
Sclerotinia_sclerotiorum_1980_UF-70_newGene_475	5.27324	16.1407	-1.62718	1.86284e-10	down	--		--	--
SS1G_08412	0.248016	0.753486	-1.63212	0.0260746	down	predicted protein [Sclerotinia sclerotiorum 1980 UF-70]		--	--
SS1G_08889	0.564037	1.77226	-1.64837	4.55555e-05	down	hypothetical protein SS1G_08889 [Sclerotinia sclerotiorum 1980 UF-70]		Domain of unknown function (DUF4965);; Domain of unknown function (DUF5127);; Domain of unknown function (DUF1793)	Molecular Function: catalytic activity (GO:0003824);;
SS1G_04771	0.464297	1.50226	-1.70073	0.00568293	down	predicted protein [Sclerotinia sclerotiorum 1980 UF-70]		--	--
SS1G_07836	120.761	402.219	-1.7521	6.90878e-14	down	hypothetical protein SS1G_07836 [Sclerotinia sclerotiorum 1980 UF-70]		Peptidase A4 family	Molecular Function: aspartic-type endopeptidase activity (GO:0004190);; Biological Process: proteolysis (GO:0006508);;
SS1G_14049	2.16893	8.22928	-1.93886	7.23351e-12	down	hypothetical protein SS1G_14049 [Sclerotinia sclerotiorum 1980 UF-70]		--	Molecular Function: cardiolipin synthase activity (GO:0008808);; Cellular Component: integral component of membrane (GO:0016021);; Biological Process: cardiolipin biosynthetic process (GO:0032049);;
SS1G_03792	1.01065	4.11663	-2.01143	0.0203735	down	predicted protein [Sclerotinia sclerotiorum 1980 UF-70]		--	--
SS1G_02249	6.47189	26.0391	-2.01877	7.72375e-15	down	hypothetical protein SS1G_02249 [Sclerotinia sclerotiorum 1980 UF-70]		--	Molecular Function: monooxygenase activity (GO:0004497);; Cellular Component: mitochondrion (GO:0005739);; Biological Process: ubiquinone biosynthetic process (GO:0006744);; Cellular Component: integral component of membrane (GO:0016021);; Biological Process: secondary metabolite biosynthetic process (GO:0044550);; Biological Process: oxidation-reduction process (GO:0055114);;
SS1G_20043	0.267585	1.08199	-2.02372	0.000345413	down	NADH:ubiquinone oxidoreductase subunit 2 (mitochondrion) [Sclerotinia sclerotiorum 1980 UF-70]		Proton-conducting membrane transporter;; Proton-conducting membrane transporter	Cellular Component: mitochondrion (GO:0005739);; Molecular Function: NADH dehydrogenase (ubiquinone) activity (GO:0008137);; Cellular Component: integral component of membrane (GO:0016021);; Biological Process: ATP synthesis coupled electron transport (GO:0042773);;
SS1G_13386	0.485304	2.14012	-2.10469	0.000514423	down	hypothetical protein SS1G_13386 [Sclerotinia sclerotiorum 1980 UF-70]		Cutinase	Cellular Component: extracellular region (GO:0005576);; Biological Process: metabolic process (GO:0008152);; Molecular Function: cutinase activity (GO:0050525);;
SS1G_04563	0.129837	0.74637	-2.51264	0.00925617	down	phosphatidylserine decarboxylase [Sclerotinia sclerotiorum 1980 UF-70]		Phosphatidylserine decarboxylase	Molecular Function: phosphatidylserine decarboxylase activity (GO:0004609);; Biological Process: phospholipid biosynthetic process (GO:0008654);;
SS1G_13749	0.366169	3.46575	-3.13836	0.000167725	down	predicted protein [Sclerotinia sclerotiorum 1980 UF-70]		--	--
SS1G_13943	1.49204	17.7115	-3.45537	5.58401e-09	down	hypothetical protein sscle_11g086130 [Sclerotinia sclerotiorum 1980 UF-70]		--	--
SS1G_13072	0.286953	31.1589	-5.7924	1.56495e-20	down	--		--	--
SS1G_12110	0	0.339885	-8.6966	3.35323e-11	down	hypothetical protein SS1G_12110 [Sclerotinia sclerotiorum 1980 UF-70]		Reverse transcriptase (RNA-dependent DNA polymerase);; Endonuclease-reverse transcriptase;; RNase H	Molecular Function: nucleic acid binding (GO:0003676);; Molecular Function: RNA-directed DNA polymerase activity (GO:0003964);; Molecular Function: RNA-DNA hybrid ribonuclease activity (GO:0004523);; Biological Process: RNA-dependent DNA biosynthetic process (GO:0006278);; Biological Process: DNA replication, removal of RNA primer (GO:0043137);; Biological Process: RNA phosphodiester bond hydroly…
SS1G_05610	0	1.8458	-8.72254	2.18439e-11	down	hypothetical protein SS1G_05610 [Sclerotinia sclerotiorum 1980 UF-70]		Endonuclease-reverse transcriptase	Molecular Function: nucleic acid binding (GO:0003676);; Molecular Function: RNA-DNA hybrid ribonuclease activity (GO:0004523);; Biological Process: RNA phosphodiester bond hydrolysis, endonucleolytic (GO:0090502);;
SS1G_06324	0	1.15659	-8.72254	2.18439e-11	down	hypothetical protein SS1G_06324, partial [Sclerotinia sclerotiorum 1980 UF-70]		Reverse transcriptase (RNA-dependent DNA polymerase)	Molecular Function: nucleic acid binding (GO:0003676);; Molecular Function: RNA-directed DNA polymerase activity (GO:0003964);; Molecular Function: RNA-DNA hybrid ribonuclease activity (GO:0004523);; Biological Process: RNA-dependent DNA biosynthetic process (GO:0006278);; Biological Process: RNA phosphodiester bond hydrolysis, endonucleolytic (GO:0090502);;
SS1G_12171	0	2.87014	-9.02306	5.32461e-14	down	hypothetical protein SS1G_12171 [Sclerotinia sclerotiorum 1980 UF-70]		--	--
SS1G_10119	0	5.20931	-9.18104	2.46764e-15	down	predicted protein [Sclerotinia sclerotiorum 1980 UF-70]		--	--
SS1G_02492	0	3.69311	-9.30636	1.2205e-16	down	hypothetical protein SS1G_02492 [Sclerotinia sclerotiorum 1980 UF-70]		--	Molecular Function: ADP binding (GO:0043531);;
