# Supplementary material for: ε-Poly-l-lysine Affects the Vegetative Growth, Pathogenicity and Expression Regulation of Necrotrophic Pathogen Sclerotinia sclerotiorum and Botrytis cinerea
Source: J Fungi (Basel). 2021 Sep 30;7(10):821. doi: 10.3390/jof7100821 (PMC8540936; doi:10.3390/jof7100821)
Supplement: Supplementary file 1 [file jof-07-00821-s001.zip › Table S4.xlsx]

## Sheet: S1 DEGs
Table S4. Total DEGs of ε-PL-responsive B. cinerea transcriptome.
Gene ID	gene_name	Treatment_mean_fpkm	Control_mean_fpkm	log2FC	FDR	regulate	NR_Description	Swiss_Prot_annotation	Pfam_annotation	GO_annotation
Botrytis_cinerea_B05.10_newGene_1193	--	0.048645	0.70196	-3.59434	2.98542e-07	down	--	--	--	--
gene3673	BCIN_04g06370	1.91284	0.918006	1.00704	0.00954631	up	hypothetical protein BCIN_04g06370 [Botrytis cinerea B05.10]	High-affinity methionine permease OS=Saccharomyces cerevisiae (strain ATCC 204508 / S288c) OX=559292 GN=MUP1 PE=1 SV=1	Amino acid permease	Cellular Component: integral component of membrane (GO:0016021);; Molecular Function: transmembrane transporter activity (GO:0022857);;
gene4650	Bcenp1	19.1882	8.94312	1.0476	7.49022e-05	up	Bcenp1 [Botrytis cinerea B05.10]	Uncharacterized protein C13G1.09 OS=Schizosaccharomyces pombe (strain 972 / ATCC 24843) OX=284812 GN=SPBC13G1.09 PE=1 SV=1	Bystin	Biological Process: endonucleolytic cleavage in ITS1 to separate SSU-rRNA from 5.8S rRNA and LSU-rRNA from tricistronic rRNA transcript (SSU-rRNA, 5.8S rRNA, LSU-rRNA) (GO:0000447);; Biological Process: maturation of 5.8S rRNA (GO:0000460);; Biological Process: maturation of SSU-rRNA from tricistronic rRNA transcript (SSU-rRNA, 5.8S rRNA, LSU-rRNA) (GO:0000462);; Biological Process: maturation of…
gene4840	BCIN_06g02630	1.03717	0.281094	1.85394	0.00731651	up	hypothetical protein BCIN_06g02630 [Botrytis cinerea B05.10]	--	--	Cellular Component: integral component of membrane (GO:0016021);;
gene2700	BCIN_03g05980	0.972293	0.319121	1.48453	0.00632876	up	hypothetical protein BCIN_03g05980 [Botrytis cinerea B05.10]	--	--	--
gene7687	BCIN_10g02180	23.0187	10.6413	1.06007	5.53585e-05	up	hypothetical protein BCIN_10g02180 [Botrytis cinerea B05.10]	--	CFEM domain	--
gene5871	BCIN_07g05340	0.293671	0.660245	-1.20838	0.00795414	down	hypothetical protein BCIN_07g05340 [Botrytis cinerea B05.10]	--	--	Cellular Component: integral component of membrane (GO:0016021);;
gene6972	BCIN_09g02150	5.87615	11.8714	-1.06528	0.000353081	down	hypothetical protein BCIN_09g02150 [Botrytis cinerea B05.10]	--	--	--
gene8851	Bcoah	341.046	113.339	1.53691	4.18951e-11	up	Bcoah [Botrytis cinerea B05.10]	--	Phosphoenolpyruvate phosphomutase	Molecular Function: catalytic activity (GO:0003824);;
gene3119	BCIN_04g00820	42.4401	18.0783	1.17691	3.25719e-06	up	hypothetical protein BCIN_04g00820 [Botrytis cinerea B05.10]	--	--	Cellular Component: integral component of membrane (GO:0016021);;
gene6083	BCIN_08g00330	11.7954	1.85005	2.61645	3.14002e-24	up	hypothetical protein BCIN_08g00330 [Botrytis cinerea B05.10]	--	--	--
Botrytis_cinerea_B05.10_newGene_697	--	2.27263	0	8.82576	1.69246e-12	up	--	--	--	--
gene487	gstII	67.5117	25.8974	1.32914	5.97686e-08	up	gstII [Botrytis cinerea B05.10]	Glutathione S-transferase-like protein tpcF OS=Neosartorya fumigata (strain ATCC MYA-4609 / Af293 / CBS 101355 / FGSC A1100) OX=330879 GN=tpcF PE=2 SV=1	Glutathione S-transferase, C-terminal domain	Molecular Function: transferase activity (GO:0016740);;
gene6179	BCIN_08g01290	21.8259	8.34627	1.33338	1.52422e-07	up	hypothetical protein BCIN_08g01290 [Botrytis cinerea B05.10]	--	--	--
gene2156	BCIN_03g00530	29.2498	12.6859	1.15246	5.87311e-06	up	hypothetical protein BCIN_03g00530 [Botrytis cinerea B05.10]	--	--	--
gene10625	Bclox15741	28.6833	11.8824	1.21828	8.39929e-07	up	Bclox15741 [Botrytis cinerea B05.10]	--	Lipoxygenase	Molecular Function: oxidoreductase activity, acting on single donors with incorporation of molecular oxygen, incorporation of two atoms of oxygen (GO:0016702);; Molecular Function: metal ion binding (GO:0046872);;
Botrytis_cinerea_B05.10_newGene_1405	--	0.988967	0.255944	2.66103	1.11068e-05	up	--	--	--	--
gene3890	BCIN_05g01570	6.39986	2.42214	1.44624	2.10606e-06	up	hypothetical protein BCIN_05g01570 [Botrytis cinerea B05.10]	--	--	--
gene1381	BCIN_02g02140	2.90185	1.12513	1.31098	0.00090599	up	hypothetical protein BCIN_02g02140 [Botrytis cinerea B05.10]	--	--	--
Botrytis_cinerea_B05.10_newGene_1163	--	0.119997	0.423204	-1.80217	0.00427721	down	--	--	--	--
gene2123	BCIN_03g00190	1.71662	0.544361	1.59503	0.000510898	up	hypothetical protein BCIN_03g00190 [Botrytis cinerea B05.10]	--	--	--
gene4620	BCIN_06g00430	40.2926	18.2694	1.0888	9.91506e-06	up	hypothetical protein BCIN_06g00430 [Botrytis cinerea B05.10]	Pleiotropic ABC efflux transporter of multiple drugs YBT1 OS=Candida glabrata (strain ATCC 2001 / CBS 138 / JCM 3761 / NBRC 0622 / NRRL Y-65) OX=284593 GN=YBT1 PE=2 SV=1	ABC transporter	Molecular Function: ATP binding (GO:0005524);; Cellular Component: integral component of membrane (GO:0016021);; Molecular Function: ATPase activity (GO:0016887);; Molecular Function: ATPase activity, coupled to transmembrane movement of substances (GO:0042626);;
gene6992	BCIN_09g02350	33.5862	67.6019	-1.0612	1.98542e-05	down	hypothetical protein BCIN_09g02350 [Botrytis cinerea B05.10]	Probable serine carboxypeptidase ARB_06414 OS=Arthroderma benhamiae (strain ATCC MYA-4681 / CBS 112371) OX=663331 GN=ARB_06414 PE=1 SV=1	Serine carboxypeptidase	Molecular Function: serine-type carboxypeptidase activity (GO:0004185);;
gene6593	BCIN_08g05450	15.7553	6.50846	1.22102	9.23381e-06	up	hypothetical protein BCIN_08g05450 [Botrytis cinerea B05.10]	--	--	--
gene6759	BCIN_08g07110	0.325727	0.082957	1.85394	0.00731651	up	hypothetical protein BCIN_08g07110 [Botrytis cinerea B05.10]	--	NACHT domain	--
gene409	BCIN_01g04120	4.85916	1.09093	2.09909	5.57516e-12	up	hypothetical protein BCIN_01g04120 [Botrytis cinerea B05.10]	Uncharacterized transporter YIL166C OS=Saccharomyces cerevisiae (strain ATCC 204508 / S288c) OX=559292 GN=YIL166C PE=1 SV=1	Major Facilitator Superfamily	Cellular Component: integral component of membrane (GO:0016021);; Molecular Function: transmembrane transporter activity (GO:0022857);;
gene6086	BCIN_08g00360	0.629183	0.207662	1.53561	0.00312413	up	hypothetical protein BCIN_08g00360 [Botrytis cinerea B05.10]	--	--	--
gene6975	Bctsr1	14.5657	6.37865	1.13912	9.91506e-06	up	Bctsr1 [Botrytis cinerea B05.10]	Ribosome biogenesis protein tsr1 OS=Schizosaccharomyces pombe (strain 972 / ATCC 24843) OX=284812 GN=tsr1 PE=3 SV=1	40S ribosome biogenesis protein Tsr1 and BMS1 C-terminal	Cellular Component: nucleus (GO:0005634);; Biological Process: ribosome biogenesis (GO:0042254);;
gene6395	BCIN_08g03450	29.778	11.2458	1.35267	5.30118e-08	up	hypothetical protein BCIN_08g03450 [Botrytis cinerea B05.10]	--	RNA 3'-terminal phosphate cyclase	Molecular Function: RNA-3'-phosphate cyclase activity (GO:0003963);; Biological Process: RNA processing (GO:0006396);;
gene7874	Bcdrs1	12.0964	5.19751	1.16471	7.9581e-06	up	Bcdrs1 [Botrytis cinerea B05.10]	ATP-dependent RNA helicase drs1 OS=Botryotinia fuckeliana (strain B05.10) OX=332648 GN=drs1 PE=3 SV=1	DEAD/DEAH box helicase	Molecular Function: nucleic acid binding (GO:0003676);; Molecular Function: ATP binding (GO:0005524);;
gene1350	Bccgr1	23.7365	10.8106	1.07959	6.38063e-05	up	Bccgr1 [Botrytis cinerea B05.10]	rRNA-processing protein CGR1 OS=Chaetomium globosum (strain ATCC 6205 / CBS 148.51 / DSM 1962 / NBRC 6347 / NRRL 1970) OX=306901 GN=CGR1 PE=3 SV=2	Cgr1 family	Cellular Component: nucleolus (GO:0005730);; Biological Process: rRNA processing (GO:0006364);;
gene9290	Bcesf2	9.04153	3.94655	1.13718	0.000159226	up	Bcesf2 [Botrytis cinerea B05.10]	Pre-rRNA-processing protein ESF2 OS=Gibberella zeae (strain PH-1 / ATCC MYA-4620 / FGSC 9075 / NRRL 31084) OX=229533 GN=ESF2 PE=3 SV=1	RNA recognition motif. (a.k.a. RRM, RBD, or RNP domain)	Molecular Function: RNA binding (GO:0003723);;
gene1282	BCIN_02g01150	35.5887	13.521	1.34384	3.52138e-08	up	hypothetical protein BCIN_02g01150 [Botrytis cinerea B05.10]	--	Caspase domain	Molecular Function: DNA binding (GO:0003677);;
gene8	Bcboa9	1.7164	5.6742	-1.77691	5.10838e-13	down	Bcboa9 [Botrytis cinerea B05.10]	Reducing polyketide synthase BOA9 OS=Botryotinia fuckeliana (strain B05.10) OX=332648 GN=BOA9 PE=2 SV=1	Beta-ketoacyl synthase, N-terminal domain	Molecular Function: oxidoreductase activity (GO:0016491);; Molecular Function: transferase activity (GO:0016740);;
gene10135	BCIN_14g01220	7.25315	3.23343	1.10726	0.000415539	up	hypothetical protein BCIN_14g01220 [Botrytis cinerea B05.10]	--	Sulfotransferase domain	--
gene1653	BCIN_02g04860	1.31949	3.27153	-1.36749	0.000342106	down	hypothetical protein BCIN_02g04860 [Botrytis cinerea B05.10]	--	Acetyltransferase (GNAT) family	Molecular Function: N-acetyltransferase activity (GO:0008080);;
gene3339	Bcnop15	20.8582	9.96376	1.01275	0.000133426	up	Bcnop15 [Botrytis cinerea B05.10]	Uncharacterized RNA-binding protein C1827.05c OS=Schizosaccharomyces pombe (strain 972 / ATCC 24843) OX=284812 GN=SPCC1827.05c PE=4 SV=1	RNA recognition motif. (a.k.a. RRM, RBD, or RNP domain)	Molecular Function: RNA binding (GO:0003723);;
gene3373	BCIN_04g03370	9.38983	4.2107	1.10254	5.23318e-05	up	hypothetical protein BCIN_04g03370 [Botrytis cinerea B05.10]	--	RNA ligase	--
gene701	BCIN_01g07040	7.46616	3.51913	1.03381	0.000275413	up	hypothetical protein BCIN_01g07040 [Botrytis cinerea B05.10]	--	--	Cellular Component: integral component of membrane (GO:0016021);;
gene3884	BCIN_05g01510	112.291	32.6528	1.72955	1.10037e-13	up	hypothetical protein BCIN_05g01510 [Botrytis cinerea B05.10]	--	--	--
gene6005	BCIN_07g06680	4.31991	1.88516	1.14461	0.000126305	up	hypothetical protein BCIN_07g06680 [Botrytis cinerea B05.10]	--	Heterokaryon incompatibility protein (HET)	--
gene8103	BCIN_11g00080	11.6848	5.03699	1.15982	4.0212e-05	up	hypothetical protein BCIN_11g00080 [Botrytis cinerea B05.10]	Salicylate decarboxylase OS=Cutaneotrichosporon moniliiforme OX=1895941 GN=sdc PE=1 SV=1	Amidohydrolase	Molecular Function: hydrolase activity (GO:0016787);; Molecular Function: carboxy-lyase activity (GO:0016831);;
gene2412	BCIN_03g03090	3.76918	1.21957	1.55459	6.63691e-06	up	hypothetical protein BCIN_03g03090 [Botrytis cinerea B05.10]	--	FR47-like protein	Molecular Function: transferase activity, transferring acyl groups other than amino-acyl groups (GO:0016747);;
gene943	BCIN_01g09460	0.137903	0.600055	-2.00562	0.00544439	down	hypothetical protein BCIN_01g09460 [Botrytis cinerea B05.10]	1,3-beta-glucanosyltransferase gel4 OS=Neosartorya fumigata (strain CEA10 / CBS 144.89 / FGSC A1163) OX=451804 GN=gel4 PE=1 SV=1	Glucanosyltransferase	Cellular Component: plasma membrane (GO:0005886);; Molecular Function: transferase activity (GO:0016740);; Cellular Component: anchored component of membrane (GO:0031225);;
gene2748	BCIN_03g06460	0.861343	0.262875	1.6557	0.00154277	up	hypothetical protein BCIN_03g06460 [Botrytis cinerea B05.10]	Probable thioesterase atnL OS=Emericella nidulans (strain FGSC A4 / ATCC 38163 / CBS 112.46 / NRRL 194 / M139) OX=227321 GN=atnL PE=2 SV=1	Thioesterase-like superfamily	--
gene11198	BCIN_16g00560	2.97475	0.972137	1.55594	2.2739e-06	up	hypothetical protein BCIN_16g00560 [Botrytis cinerea B05.10]	--	Heterokaryon incompatibility protein (HET)	--
gene8723	BCIN_11g06300	48.3493	14.6424	1.67058	1.8262e-12	up	hypothetical protein BCIN_11g06300 [Botrytis cinerea B05.10]	FAD-binding monooxygenase VdtE OS=Byssochlamys spectabilis OX=264951 GN=VdtE PE=1 SV=1	Pyridine nucleotide-disulphide oxidoreductase	Molecular Function: N,N-dimethylaniline monooxygenase activity (GO:0004499);; Molecular Function: flavin adenine dinucleotide binding (GO:0050660);; Molecular Function: NADP binding (GO:0050661);;
gene7184	BCIN_09g04280	8.55182	3.63538	1.17151	3.5631e-05	up	hypothetical protein BCIN_09g04280 [Botrytis cinerea B05.10]	--	--	Cellular Component: integral component of membrane (GO:0016021);;
gene3601	BCIN_04g05650	3.08947	8.94131	-1.58357	5.81236e-09	down	hypothetical protein BCIN_04g05650 [Botrytis cinerea B05.10]	Probable oxalate decarboxylase ARB_04859 OS=Arthroderma benhamiae (strain ATCC MYA-4681 / CBS 112371) OX=663331 GN=ARB_04859 PE=1 SV=1	Cupin	Biological Process: oxalate metabolic process (GO:0033609);; Molecular Function: nutrient reservoir activity (GO:0045735);; Molecular Function: metal ion binding (GO:0046872);;
gene11241	BCIN_16g00990	6.83088	2.84607	1.20787	1.18237e-05	up	hypothetical protein BCIN_16g00990 [Botrytis cinerea B05.10]	--	--	--
gene7029	BCIN_09g02720	5.26992	1.97478	1.35903	1.09686e-06	up	hypothetical protein BCIN_09g02720 [Botrytis cinerea B05.10]	--	Bacterial alpha-L-rhamnosidase C-terminal domain	Molecular Function: catalytic activity (GO:0003824);;
gene1975	Bcutp6	4.2028	1.89114	1.09681	0.000764317	up	Bcutp6 [Botrytis cinerea B05.10]	U3 small nucleolar RNA-associated protein 6 OS=Schizosaccharomyces pombe (strain 972 / ATCC 24843) OX=284812 GN=utp6 PE=3 SV=1	U3 small nucleolar RNA-associated protein 6	Biological Process: maturation of SSU-rRNA from tricistronic rRNA transcript (SSU-rRNA, 5.8S rRNA, LSU-rRNA) (GO:0000462);; Molecular Function: snoRNA binding (GO:0030515);;
gene4425	BCIN_05g06930	0.658018	0.148405	2.0312	0.000917399	up	hypothetical protein BCIN_05g06930 [Botrytis cinerea B05.10]	--	Glycosyl transferase family group 2	Cellular Component: integral component of membrane (GO:0016021);;
gene7426	BCIN_09g06700	8.03553	3.62796	1.04468	0.00125825	up	hypothetical protein BCIN_09g06700 [Botrytis cinerea B05.10]	--	--	--
gene2955	BCIN_03g08530	6.2551	2.60826	1.20652	9.49938e-06	up	hypothetical protein BCIN_03g08530 [Botrytis cinerea B05.10]	--	ATPase family associated with various cellular activities (AAA)	Molecular Function: ATP binding (GO:0005524);;
gene11131	BCIN_15g05660	12.4942	5.32278	1.17849	7.24534e-06	up	hypothetical protein BCIN_15g05660 [Botrytis cinerea B05.10]	S-(hydroxymethyl)glutathione dehydrogenase OS=Aspergillus oryzae (strain ATCC 42149 / RIB 40) OX=510516 GN=FDH1 PE=3 SV=1	Alcohol dehydrogenase GroES-like domain	Molecular Function: zinc ion binding (GO:0008270);; Molecular Function: oxidoreductase activity (GO:0016491);;
gene805	BCIN_01g08080	239.598	102.617	1.1696	1.35586e-06	up	hypothetical protein BCIN_01g08080 [Botrytis cinerea B05.10]	Transcription factor radR OS=Floropilus chiversii OX=2587399 GN=radR PE=3 SV=1	--	Molecular Function: transcription factor activity, sequence-specific DNA binding (GO:0003700);;
gene3393	BCIN_04g03570	6.10256	2.32504	1.33877	2.79524e-06	up	hypothetical protein BCIN_04g03570 [Botrytis cinerea B05.10]	--	Protein of unknown function (DUF3176)	Cellular Component: integral component of membrane (GO:0016021);;
Botrytis_cinerea_B05.10_newGene_442	--	0.14236	0.741015	-2.23743	0.00347209	down	--	--	--	--
gene11351	Bcltf2	14.9656	7.14407	1.01232	0.000109136	up	Bcltf2 [Botrytis cinerea B05.10]	Asparagine-rich zinc finger protein AZF1 OS=Saccharomyces cerevisiae (strain ATCC 204508 / S288c) OX=559292 GN=AZF1 PE=1 SV=1	Zinc-finger double domain	Molecular Function: transcription regulatory region sequence-specific DNA binding (GO:0000976);; Molecular Function: RNA polymerase II regulatory region sequence-specific DNA binding (GO:0000977);; Molecular Function: RNA polymerase II core promoter proximal region sequence-specific DNA binding (GO:0000978);; Molecular Function: RNA polymerase II transcription factor activity, sequence-specific D…
gene6719	BCIN_08g06710	74.8344	34.9581	1.04573	3.29656e-05	up	hypothetical protein BCIN_08g06710 [Botrytis cinerea B05.10]	--	--	Cellular Component: integral component of membrane (GO:0016021);;
gene6320	BCIN_08g02700	19.8671	7.79113	1.296	3.80717e-07	up	hypothetical protein BCIN_08g02700 [Botrytis cinerea B05.10]	--	Alpha/beta hydrolase family	Molecular Function: hydrolase activity (GO:0016787);;
gene936	BCIN_01g09390	1.17227	0.355793	1.64364	0.000766522	up	hypothetical protein BCIN_01g09390 [Botrytis cinerea B05.10]	WSC domain-containing protein ARB_07867 OS=Arthroderma benhamiae (strain ATCC MYA-4681 / CBS 112371) OX=663331 GN=ARB_07867 PE=1 SV=1	Glycosyl hydrolase catalytic core	--
gene572	BCIN_01g05750	416.93	188.601	1.09218	7.92774e-06	up	hypothetical protein BCIN_01g05750 [Botrytis cinerea B05.10]	Bifunctional protein gal10 OS=Schizosaccharomyces pombe (strain 972 / ATCC 24843) OX=284812 GN=gal10 PE=3 SV=1	GDP-mannose 4,6 dehydratase	Molecular Function: UDP-glucose 4-epimerase activity (GO:0003978);; Biological Process: galactose metabolic process (GO:0006012);;
gene11240	BCIN_16g00980	18.6796	6.49977	1.4692	2.4306e-09	up	hypothetical protein BCIN_16g00980 [Botrytis cinerea B05.10]	--	--	--
gene10152	BCIN_14g01400	16.5092	6.93555	1.1977	1.71693e-06	up	hypothetical protein BCIN_14g01400 [Botrytis cinerea B05.10]	--	Calpain family cysteine protease	Molecular Function: calcium-dependent cysteine-type endopeptidase activity (GO:0004198);;
gene988	Bcmfs1	96.0205	35.4878	1.39016	4.07928e-09	up	Bcmfs1 [Botrytis cinerea B05.10]	MFS-type efflux pump MFS1 OS=Trichophyton rubrum (strain ATCC MYA-4607 / CBS 118892) OX=559305 GN=MFS1 PE=2 SV=1	Major Facilitator Superfamily	Cellular Component: integral component of membrane (GO:0016021);; Molecular Function: transmembrane transporter activity (GO:0022857);;
gene6090	BCIN_08g00400	12.1506	2.98691	1.9702	1.23549e-11	up	hypothetical protein BCIN_08g00400 [Botrytis cinerea B05.10]	--	--	--
gene8216	BCIN_11g01210	0.301948	1.10668	-1.895	0.00731651	down	hypothetical protein BCIN_11g01210 [Botrytis cinerea B05.10]	--	--	--
gene7212	BCIN_09g04560	2.67611	1.12757	1.18756	0.0033256	up	hypothetical protein BCIN_09g04560 [Botrytis cinerea B05.10]	NmrA-like family domain-containing oxidoreductase ptmS OS=Penicillium simplicissimum OX=69488 GN=ptmS PE=3 SV=1	NmrA-like family	--
gene4476	Bckre33	9.95956	4.73817	1.01888	0.000125931	up	Bckre33 [Botrytis cinerea B05.10]	RNA cytidine acetyltransferase OS=Saccharomyces cerevisiae (strain ATCC 204508 / S288c) OX=559292 GN=KRE33 PE=1 SV=1	GNAT acetyltransferase 2	Biological Process: rRNA modification (GO:0000154);; Molecular Function: ATP binding (GO:0005524);; Cellular Component: nucleolus (GO:0005730);; Molecular Function: N-acetyltransferase activity (GO:0008080);; Biological Process: ribosomal small subunit biogenesis (GO:0042274);; Biological Process: tRNA acetylation (GO:0051391);;
Botrytis_cinerea_B05.10_newGene_109	--	40.0316	9.02967	2.09878	4.26176e-19	up	--	--	--	--
gene9856	BCIN_13g04290	5.34342	2.39863	1.09717	0.000371456	up	hypothetical protein BCIN_13g04290 [Botrytis cinerea B05.10]	--	Zinc finger, C2H2 type	Molecular Function: nucleic acid binding (GO:0003676);;
gene8240	Bhp2	9.18373	2.50741	1.80557	1.55208e-08	up	Bhp2 [Botrytis cinerea B05.10]	Cerato-ulmin OS=Ophiostoma ulmi OX=5174 GN=CU PE=1 SV=1	Fungal hydrophobin	Cellular Component: extracellular region (GO:0005576);;
gene4015	BCIN_05g02820	4.99689	0.976146	2.30284	5.16899e-16	up	hypothetical protein BCIN_05g02820 [Botrytis cinerea B05.10]	Efflux pump FUS6 OS=Gibberella fujikuroi (strain CBS 195.34 / IMI 58289 / NRRL A-6831) OX=1279085 GN=FUS6 PE=2 SV=1	Major Facilitator Superfamily	Cellular Component: integral component of membrane (GO:0016021);; Molecular Function: transmembrane transporter activity (GO:0022857);;
gene10572	Bcayt1	0.741653	0.1343	2.42065	0.000180082	up	Bcayt1 [Botrytis cinerea B05.10]	Trichothecene 3-O-acetyltransferase TRI101 OS=Fusarium sporotrichioides OX=5514 GN=TRI101 PE=1 SV=1	Transferase family	Molecular Function: transferase activity, transferring acyl groups other than amino-acyl groups (GO:0016747);;
gene10437	BCIN_14g04250	95.4784	35.4625	1.37606	8.03771e-09	up	hypothetical protein BCIN_14g04250 [Botrytis cinerea B05.10]	--	--	Cellular Component: integral component of membrane (GO:0016021);;
gene7224	BCIN_09g04680	0.676715	0	8.38633	2.16343e-09	up	hypothetical protein BCIN_09g04680 [Botrytis cinerea B05.10]	--	--	--
gene565	BCIN_01g05680	3.97784	10.7674	-1.48564	6.02536e-09	down	hypothetical protein BCIN_01g05680 [Botrytis cinerea B05.10]	Probable mannosyl-oligosaccharide alpha-1,2-mannosidase 1B OS=Aspergillus terreus (strain NIH 2624 / FGSC A1156) OX=341663 GN=mns1B PE=3 SV=1	Glycosyl hydrolase family 47	Molecular Function: mannosyl-oligosaccharide 1,2-alpha-mannosidase activity (GO:0004571);; Molecular Function: calcium ion binding (GO:0005509);; Biological Process: metabolic process (GO:0008152);; Cellular Component: membrane (GO:0016020);;
gene6659	BCIN_08g06110	13.1071	6.0114	1.07052	7.74463e-05	up	hypothetical protein BCIN_08g06110 [Botrytis cinerea B05.10]	Putative mannan endo-1,6-alpha-mannosidase C970.02 OS=Schizosaccharomyces pombe (strain 972 / ATCC 24843) OX=284812 GN=SPCC970.02 PE=3 SV=1	Glycosyl hydrolase family 76	Molecular Function: mannan endo-1,6-alpha-mannosidase activity (GO:0008496);; Biological Process: carbohydrate catabolic process (GO:0016052);;
gene10613	BCIN_15g00460	4.65812	1.91414	1.22568	9.98186e-05	up	hypothetical protein BCIN_15g00460 [Botrytis cinerea B05.10]	--	Mtf2 family	--
gene598	Bccrh1	52.4825	16.0926	1.65307	2.81258e-12	up	Bccrh1 [Botrytis cinerea B05.10]	Probable glycosidase crf1 OS=Neosartorya fumigata (strain ATCC MYA-4609 / Af293 / CBS 101355 / FGSC A1100) OX=330879 GN=crf1 PE=1 SV=2	Glycosyl hydrolases family 16	Molecular Function: hydrolase activity, hydrolyzing O-glycosyl compounds (GO:0004553);; Cellular Component: cell wall (GO:0005618);; Biological Process: carbohydrate metabolic process (GO:0005975);; Cellular Component: membrane (GO:0016020);; Biological Process: cell wall organization (GO:0071555);;
gene1639	BCIN_02g04720	77.6657	9.4659	2.92573	1.27913e-32	up	hypothetical protein BCIN_02g04720 [Botrytis cinerea B05.10]	--	--	--
Botrytis_cinerea_B05.10_newGene_843	--	0.114434	1.40216	-3.60931	8.20432e-23	down	putative retrotransposon nucleocapsid protein [Botrytis cinerea BcDW1]	Transposon Tf2-12 polyprotein OS=Schizosaccharomyces pombe (strain 972 / ATCC 24843) OX=284812 GN=Tf2-12 PE=3 SV=1	RNase H-like domain found in reverse transcriptase	Molecular Function: nucleic acid binding (GO:0003676);; Biological Process: regulation of transcription, DNA-templated (GO:0006355);; Molecular Function: zinc ion binding (GO:0008270);; Biological Process: DNA integration (GO:0015074);;
gene9880	BCIN_13g04530	1.23646	2.64935	-1.15403	0.000825051	down	hypothetical protein BCIN_13g04530 [Botrytis cinerea B05.10]	GMC oxidoreductase family protein Mala s 12 OS=Malassezia sympodialis (strain ATCC 42132) OX=1230383 GN=MSY001_2108 PE=1 SV=1	GMC oxidoreductase	Molecular Function: oxidoreductase activity, acting on CH-OH group of donors (GO:0016614);; Molecular Function: flavin adenine dinucleotide binding (GO:0050660);;
gene4134	BCIN_05g04010	20.0984	40.6467	-1.06748	5.1493e-05	down	hypothetical protein BCIN_05g04010 [Botrytis cinerea B05.10]	--	SnoaL-like domain	--
gene8408	BCIN_11g03130	23.0388	10.2602	1.11231	2.17256e-05	up	putative ribosome biogenesis protein ssf1 protein [Botrytis cinerea BcDW1]	Brix domain-containing protein C1B9.03c OS=Schizosaccharomyces pombe (strain 972 / ATCC 24843) OX=284812 GN=SPAC1B9.03c PE=1 SV=2	Brix domain	Biological Process: reproduction (GO:0000003);; Biological Process: ribosomal large subunit assembly (GO:0000027);; Biological Process: maturation of LSU-rRNA from tricistronic rRNA transcript (SSU-rRNA, 5.8S rRNA, LSU-rRNA) (GO:0000463);; Biological Process: maturation of LSU-rRNA (GO:0000470);; Biological Process: conjugation (GO:0000746);; Biological Process: conjugation with cellular fusion (…
gene8924	BCIN_12g01750	3.07683	0.840086	1.79375	1.42794e-06	up	hypothetical protein BCIN_12g01750 [Botrytis cinerea B05.10]	--	short chain dehydrogenase	--
gene5247	BCIN_06g06700	0.537526	0.134798	1.88242	0.00980049	up	hypothetical protein BCIN_06g06700 [Botrytis cinerea B05.10]	General amino acid permease AGP3 OS=Saccharomyces cerevisiae (strain ATCC 204508 / S288c) OX=559292 GN=AGP3 PE=1 SV=1	Amino acid permease	Biological Process: amino acid transport (GO:0006865);; Cellular Component: integral component of membrane (GO:0016021);; Biological Process: transmembrane transport (GO:0055085);;
gene9930	BCIN_13g05050	158.21	36.9329	2.04633	5.75162e-19	up	hypothetical protein BCIN_13g05050 [Botrytis cinerea B05.10]	--	--	--
gene11310	BCIN_16g01680	1.01405	3.15963	-1.65605	5.32629e-05	down	hypothetical protein BCIN_16g01680 [Botrytis cinerea B05.10]	--	NUDIX domain	Molecular Function: hydrolase activity (GO:0016787);;
gene8853	Bcbms1	8.30626	3.56645	1.16492	8.46206e-06	up	Bcbms1 [Botrytis cinerea B05.10]	Ribosome biogenesis protein bms1 OS=Schizosaccharomyces pombe (strain 972 / ATCC 24843) OX=284812 GN=bms1 PE=1 SV=2	40S ribosome biogenesis protein Tsr1 and BMS1 C-terminal	Molecular Function: GTP binding (GO:0005525);; Cellular Component: nucleus (GO:0005634);; Biological Process: ribosome biogenesis (GO:0042254);;
gene9677	BCIN_13g02470	25.6542	7.08569	1.80248	7.10091e-14	up	similar to ABC transporter [Botrytis cinerea T4]	ABC multidrug transporter atrI OS=Neosartorya fumigata (strain ATCC MYA-4609 / Af293 / CBS 101355 / FGSC A1100) OX=330879 GN=atrI PE=1 SV=1	ABC-2 type transporter	Molecular Function: ATP binding (GO:0005524);; Cellular Component: integral component of membrane (GO:0016021);; Molecular Function: ATPase activity (GO:0016887);;
gene9822	BCIN_13g03950	2.09738	0.836793	1.27178	0.000964926	up	hypothetical protein BCIN_13g03950 [Botrytis cinerea B05.10]	Probable alpha-L-arabinofuranosidase B OS=Aspergillus clavatus (strain ATCC 1007 / CBS 513.65 / DSM 816 / NCTC 3887 / NRRL 1) OX=344612 GN=abfB PE=3 SV=1	Alpha-L-arabinofuranosidase B, catalytic	Biological Process: arabinan metabolic process (GO:0031221);; Biological Process: L-arabinose metabolic process (GO:0046373);; Molecular Function: alpha-L-arabinofuranosidase activity (GO:0046556);;
gene542	BCIN_01g05450	6.13505	2.77107	1.08949	9.97587e-05	up	hypothetical protein BCIN_01g05450 [Botrytis cinerea B05.10]	--	--	--
gene1645	BCIN_02g04780	3.93199	1.43326	1.38471	0.000299763	up	hypothetical protein BCIN_02g04780 [Botrytis cinerea B05.10]	--	--	--
gene4354	BCIN_05g06210	3.00363	0.690414	2.04518	1.79448e-07	up	hypothetical protein BCIN_05g06210 [Botrytis cinerea B05.10]	Methyltransferase adrK OS=Penicillium roqueforti OX=5082 GN=adrK PE=3 SV=1	Methyltransferase domain	Molecular Function: methyltransferase activity (GO:0008168);; Biological Process: methylation (GO:0032259);;
gene3690	BCIN_04g06540	138.334	33.5513	1.99053	9.40782e-18	up	hypothetical protein BCIN_04g06540 [Botrytis cinerea B05.10]	--	--	--
gene9409	BCIN_12g06580	9.26533	18.9028	-1.07942	0.000177396	down	hypothetical protein BCIN_12g06580 [Botrytis cinerea B05.10]	--	Glutathione-dependent formaldehyde-activating enzyme	Molecular Function: carbon-sulfur lyase activity (GO:0016846);;
gene9761	BCIN_13g03340	13.8718	4.65947	1.52082	3.65407e-10	up	hypothetical protein BCIN_13g03340 [Botrytis cinerea B05.10]	--	Ankyrin repeats (3 copies)	Molecular Function: protein binding (GO:0005515);;
gene4070	BCIN_05g03370	1.54602	0.375661	1.93389	5.88326e-05	up	hypothetical protein BCIN_05g03370 [Botrytis cinerea B05.10]	--	Cryptococcal mannosyltransferase 1	Cellular Component: integral component of membrane (GO:0016021);;
gene7888	BCIN_10g04190	81.5832	24.389	1.68985	4.13807e-13	up	hypothetical protein BCIN_10g04190 [Botrytis cinerea B05.10]	WSC domain-containing protein ARB_07867 OS=Arthroderma benhamiae (strain ATCC MYA-4681 / CBS 112371) OX=663331 GN=ARB_07867 PE=1 SV=1	Domain of unknown function (DUF1929)	--
gene968	BCIN_01g09710	11.0177	5.2629	1.01375	0.000555248	up	hypothetical protein BCIN_01g09710 [Botrytis cinerea B05.10]	--	--	--
gene9608	BCIN_13g01780	5.16699	13.4168	-1.42922	2.11774e-05	down	hypothetical protein BCIN_13g01780 [Botrytis cinerea B05.10]	--	--	--
gene2822	BCIN_03g07200	11.7394	5.6036	1.01346	0.000232835	up	hypothetical protein BCIN_03g07200 [Botrytis cinerea B05.10]	ATP-dependent RNA helicase dbp8 OS=Botryotinia fuckeliana (strain B05.10) OX=332648 GN=dbp8 PE=3 SV=1	DEAD/DEAH box helicase	Molecular Function: nucleic acid binding (GO:0003676);; Molecular Function: helicase activity (GO:0004386);; Molecular Function: ATP binding (GO:0005524);;
Botrytis_cinerea_B05.10_newGene_1685	--	1.3286	0.177439	2.79697	0.000191653	up	--	--	--	--
gene3521	BCIN_04g04850	0.206421	0.677543	-1.77024	0.000125978	down	hypothetical protein BCIN_04g04850 [Botrytis cinerea B05.10]	--	Bacterial signalling protein N terminal repeat	Cellular Component: integral component of membrane (GO:0016021);;
gene9555	BCIN_13g01250	0.665398	3.13221	-2.26892	1.45988e-08	down	hypothetical protein BCIN_13g01250 [Botrytis cinerea B05.10]	--	Endoribonuclease L-PSP	--
gene9036	BCIN_12g02870	7.02003	2.38343	1.4992	1.01735e-06	up	hypothetical protein BCIN_12g02870 [Botrytis cinerea B05.10]	--	--	--
gene2259	BCIN_03g01560	16.8221	1.84043	3.13135	5.77368e-31	up	hypothetical protein BCIN_03g01560 [Botrytis cinerea B05.10]	Aldo-keto reductase str7 OS=Strobilurus tenacellus OX=41251 GN=str7 PE=1 SV=1	Aldo/keto reductase family	Molecular Function: oxidoreductase activity (GO:0016491);;
gene4162	BCIN_05g04290	17.4663	8.05179	1.06505	5.99634e-05	up	hypothetical protein BCIN_05g04290 [Botrytis cinerea B05.10]	--	Fringe-like	Cellular Component: integral component of membrane (GO:0016021);;
gene7965	Bcpth1	57.8925	6.97635	2.99965	5.86765e-34	up	Bcpth1 [Botrytis cinerea B05.10]	Probable peptidyl-tRNA hydrolase OS=Schizosaccharomyces pombe (strain 972 / ATCC 24843) OX=284812 GN=pth1 PE=3 SV=2	Peptidyl-tRNA hydrolase	Molecular Function: aminoacyl-tRNA hydrolase activity (GO:0004045);;
gene5496	Bcnog1	37.9386	18.2838	1.00069	8.12292e-05	up	Bcnog1 [Botrytis cinerea B05.10]	Nucleolar GTP-binding protein 1 OS=Chaetomium thermophilum (strain DSM 1495 / CBS 144.50 / IMI 039719) OX=759272 GN=NOG1 PE=3 SV=2	NOG1 N-terminal helical domain	Molecular Function: GTP binding (GO:0005525);; Cellular Component: nucleolus (GO:0005730);; Biological Process: ribosome biogenesis (GO:0042254);;
gene2999	BCIN_03g08970	4.90674	2.02455	1.22131	9.08905e-05	up	hypothetical protein BCIN_03g08970 [Botrytis cinerea B05.10]	--	FAD binding domain	Molecular Function: oxidoreductase activity (GO:0016491);; Molecular Function: FAD binding (GO:0071949);;
gene5434	BCIN_07g00960	2.30053	0.901526	1.29378	0.000724713	up	hypothetical protein BCIN_07g00960 [Botrytis cinerea B05.10]	--	--	Cellular Component: integral component of membrane (GO:0016021);;
gene7225	BCIN_09g04690	0	0.940422	-8.68631	2.63296e-11	down	hypothetical protein BCIN_09g04690 [Botrytis cinerea B05.10]	--	--	--
Botrytis_cinerea_B05.10_newGene_146	--	1.05253	2.34115	-1.17211	0.00556028	down	--	--	--	--
gene7683	BCIN_10g02140	27.0987	12.8969	1.01857	5.07989e-05	up	hypothetical protein BCIN_10g02140 [Botrytis cinerea B05.10]	ABC multidrug transporter mdr1 OS=Neosartorya fumigata (strain ATCC MYA-4609 / Af293 / CBS 101355 / FGSC A1100) OX=330879 GN=mdr1 PE=2 SV=1	ABC transporter transmembrane region	Molecular Function: ATP binding (GO:0005524);; Cellular Component: integral component of membrane (GO:0016021);; Molecular Function: ATPase activity (GO:0016887);; Molecular Function: ATPase activity, coupled to transmembrane movement of substances (GO:0042626);;
gene1872	BCIN_02g07070	6.49636	12.9872	-1.04872	0.000206261	down	hypothetical protein BCIN_02g07070 [Botrytis cinerea B05.10]	--	--	--
gene11243	BCIN_16g01010	2.70815	0.616176	1.99505	5.30118e-08	up	hypothetical protein BCIN_16g01010 [Botrytis cinerea B05.10]	ADIPOR-like receptor SPBC12C2.09c OS=Schizosaccharomyces pombe (strain 972 / ATCC 24843) OX=284812 GN=SPBC12C2.09c PE=3 SV=1	Haemolysin-III related	Cellular Component: integral component of membrane (GO:0016021);;
Botrytis_cinerea_B05.10_newGene_931	--	0.328691	1.26655	-1.97907	0.00131688	down	hypothetical protein BOTCAL_0226g00010 [Botryotinia calthae]	--	--	Cellular Component: integral component of membrane (GO:0016021);;
gene10453	BCIN_14g04430	3.12837	0.797258	1.90885	1.14543e-09	up	hypothetical protein BCIN_14g04430 [Botrytis cinerea B05.10]	--	N-Acetylglucosaminyltransferase-IV (GnT-IV) conserved region	Cellular Component: integral component of membrane (GO:0016021);;
Botrytis_cinerea_B05.10_newGene_154	--	0.908577	1.80634	-1.0393	0.00631277	down	--	--	--	--
gene9018	BCIN_12g02690	1.28812	0.568908	1.10173	0.00926128	up	hypothetical protein BCIN_12g02690 [Botrytis cinerea B05.10]	--	--	--
gene11143	BCIN_16g00010	0.194838	0.816731	-2.00711	0.00298749	down	hypothetical protein BCIN_16g00010 [Botrytis cinerea B05.10]	--	NMT1/THI5 like	--
gene6143	BCIN_08g00930	1.56065	0.249312	2.5733	3.47859e-06	up	hypothetical protein BCIN_08g00930 [Botrytis cinerea B05.10]	--	Enoyl-(Acyl carrier protein) reductase	Molecular Function: oxidoreductase activity (GO:0016491);;
gene1596	BCIN_02g04290	0.928378	0.26133	1.74148	0.00734646	up	hypothetical protein BCIN_02g04290 [Botrytis cinerea B05.10]	--	Alginate lyase	--
gene3643	Bcssy1	11.8078	4.44535	1.35565	1.60718e-07	up	Bcssy1 [Botrytis cinerea B05.10]	Lysine-specific permease OS=Saccharomyces cerevisiae (strain ATCC 204508 / S288c) OX=559292 GN=LYP1 PE=1 SV=2	Amino acid permease	Cellular Component: integral component of membrane (GO:0016021);; Biological Process: transmembrane transport (GO:0055085);;
gene5903	Bcnoc3	5.82573	2.78911	1.00933	0.000698468	up	Bcnoc3 [Botrytis cinerea B05.10]	Nucleolar complex-associated protein 3 OS=Schizosaccharomyces pombe (strain 972 / ATCC 24843) OX=284812 GN=noc3 PE=1 SV=1	Nucleolar complex-associated protein	Cellular Component: nucleolus (GO:0005730);; Biological Process: ribosome biogenesis (GO:0042254);;
gene6	Bcboa7	12.8764	27.4855	-1.14654	6.14844e-06	down	Bcboa7 [Botrytis cinerea B05.10]	Cytochrome P450 monooxygenase BOA7 OS=Botryotinia fuckeliana (strain B05.10) OX=332648 GN=BOA7 PE=2 SV=1	Cytochrome P450	Molecular Function: monooxygenase activity (GO:0004497);; Molecular Function: iron ion binding (GO:0005506);; Cellular Component: integral component of membrane (GO:0016021);; Molecular Function: oxidoreductase activity, acting on paired donors, with incorporation or reduction of molecular oxygen (GO:0016705);; Molecular Function: heme binding (GO:0020037);;
gene11029	BCIN_15g04640	4.33516	2.02744	1.03995	0.000232835	up	hypothetical protein BCIN_15g04640 [Botrytis cinerea B05.10]	--	--	--
gene11669	BCIN_17g00050	1.10097	0.305707	1.75243	5.00305e-05	up	hypothetical protein BCIN_17g00050 [Botrytis cinerea B05.10]	Non-canonical non-ribosomal peptide synthetase FUB8 OS=Fusarium oxysporum f. sp. lycopersici (strain 4287 / CBS 123668 / FGSC 9935 / NRRL 34936) OX=426428 GN=FUB8 PE=1 SV=1	AMP-binding enzyme	Molecular Function: catalytic activity (GO:0003824);;
gene11414	BCIN_16g02720	1.79606	0.127061	3.54108	3.40045e-11	up	hypothetical protein BCIN_16g02720 [Botrytis cinerea B05.10]	--	--	--
gene7423	BCIN_09g06670	4.60304	1.96278	1.16996	0.000469826	up	hypothetical protein BCIN_09g06670 [Botrytis cinerea B05.10]	--	--	Cellular Component: integral component of membrane (GO:0016021);;
gene3005	BCIN_03g09030	1.29965	0.343443	1.82463	0.000329565	up	hypothetical protein BCIN_03g09030 [Botrytis cinerea B05.10]	--	--	--
gene3936	BCIN_05g02030	14.1954	6.45373	1.08307	4.66151e-05	up	hypothetical protein BCIN_05g02030 [Botrytis cinerea B05.10]	General alpha-glucoside permease OS=Schizosaccharomyces pombe (strain 972 / ATCC 24843) OX=284812 GN=sut1 PE=3 SV=1	--	Cellular Component: integral component of membrane (GO:0016021);;
gene3735	BCIN_05g00010	3.47562	1.17656	1.50706	1.50984e-05	up	hypothetical protein BCIN_05g00010 [Botrytis cinerea B05.10]	Aldo-keto reductase yakc [NADP(+)] OS=Schizosaccharomyces pombe (strain 972 / ATCC 24843) OX=284812 GN=yakc PE=1 SV=1	Aldo/keto reductase family	Molecular Function: molecular_function (GO:0003674);; Molecular Function: catalytic activity (GO:0003824);; Biological Process: biological_process (GO:0008150);; Biological Process: metabolic process (GO:0008152);; Molecular Function: oxidoreductase activity (GO:0016491);; Molecular Function: oxidoreductase activity, acting on CH-OH group of donors (GO:0016614);; Biological Process: oxidation-red…
gene5561	BCIN_07g02230	1.62938	0.698956	1.15961	0.00429012	up	hypothetical protein BCIN_07g02230 [Botrytis cinerea B05.10]	--	--	Cellular Component: integral component of membrane (GO:0016021);;
gene9126	Bcnop53	17.7798	7.19809	1.25163	1.89439e-06	up	Bcnop53 [Botrytis cinerea B05.10]	Ribosome biogenesis protein NOP53 OS=Schizosaccharomyces pombe (strain 972 / ATCC 24843) OX=284812 GN=rrp16 PE=1 SV=1	Nop53 (60S ribosomal biogenesis)	Biological Process: ribosomal large subunit assembly (GO:0000027);; Cellular Component: nucleoplasm (GO:0005654);; Cellular Component: nucleolus (GO:0005730);;
gene8420	BCIN_11g03250	9.28439	3.94625	1.17869	3.46332e-05	up	hypothetical protein BCIN_11g03250 [Botrytis cinerea B05.10]	--	--	Cellular Component: integral component of membrane (GO:0016021);;
gene4983	BCIN_06g04060	2.69528	6.10562	-1.23056	7.00064e-05	down	hypothetical protein BCIN_06g04060 [Botrytis cinerea B05.10]	O-methyltransferase kntB OS=Aspergillus niger (strain CBS 513.88 / FGSC A1513) OX=425011 GN=ktnB PE=3 SV=1	O-methyltransferase domain	Molecular Function: O-methyltransferase activity (GO:0008171);; Biological Process: methylation (GO:0032259);;
gene4674	BCIN_06g00970	83.1431	26.8665	1.57735	2.63296e-11	up	hypothetical protein BCIN_06g00970 [Botrytis cinerea B05.10]	--	--	--
gene91	BCIN_01g00920	219.617	70.6323	1.5844	1.13829e-11	up	hypothetical protein BCIN_01g00920 [Botrytis cinerea B05.10]	--	--	--
gene8791	Bcnmd3	43.9122	20.9494	1.01465	6.37712e-05	up	Bcnmd3 [Botrytis cinerea B05.10]	60S ribosomal export protein NMD3 OS=Chaetomium thermophilum (strain DSM 1495 / CBS 144.50 / IMI 039719) OX=759272 GN=NMD3 PE=3 SV=2	NMD3 family	Cellular Component: nucleus (GO:0005634);; Cellular Component: cytoplasm (GO:0005737);; Biological Process: protein transport (GO:0015031);; Molecular Function: ribosomal large subunit binding (GO:0043023);;
gene9904	BCIN_13g04780	31.4537	14.6226	1.05096	5.43382e-05	up	hypothetical protein BCIN_13g04780 [Botrytis cinerea B05.10]	--	LITAF-like zinc ribbon domain	--
gene1122	BCIN_01g11260	4.21437	8.66517	-1.08862	0.000724073	down	hypothetical protein BCIN_01g11260 [Botrytis cinerea B05.10]	--	--	--
gene11408	BCIN_16g02660	1.4555	0	10.3395	1.03577e-29	up	hypothetical protein BCIN_16g02660 [Botrytis cinerea B05.10]	--	--	--
gene10848	BCIN_15g02820	15.801	6.59494	1.20814	9.79573e-07	up	hypothetical protein BCIN_15g02820 [Botrytis cinerea B05.10]	--	ATPase family associated with various cellular activities (AAA)	Molecular Function: ATP binding (GO:0005524);;
gene6242	BCIN_08g01920	21.9998	7.71142	1.46012	1.89871e-08	up	hypothetical protein BCIN_08g01920 [Botrytis cinerea B05.10]	--	NUDIX domain	Molecular Function: hydrolase activity (GO:0016787);;
gene9531	BCIN_13g01010	45.5488	17.1832	1.35416	4.59192e-08	up	hypothetical protein BCIN_13g01010 [Botrytis cinerea B05.10]	Norsolorinic acid ketoreductase nor1 OS=Dothistroma septosporum (strain NZE10 / CBS 128990) OX=675120 GN=Nor1 PE=2 SV=1	short chain dehydrogenase	Molecular Function: oxidoreductase activity (GO:0016491);;
gene11285	BCIN_16g01430	37.9887	17.8784	1.02877	4.9182e-05	up	hypothetical protein BCIN_16g01430 [Botrytis cinerea B05.10]	--	--	--
gene8073	BCIN_10g06050	8.98559	2.21737	1.95582	5.5508e-11	up	hypothetical protein BCIN_10g06050 [Botrytis cinerea B05.10]	--	--	--
gene488	Btp1	12.7907	3.27463	1.91202	7.77902e-13	up	Btp1 [Botrytis cinerea B05.10]	--	--	Cellular Component: integral component of membrane (GO:0016021);;
gene2053	BCIN_02g08890	2.16988	0.81417	1.36144	0.00371421	up	hypothetical protein BCIN_02g08890 [Botrytis cinerea B05.10]	--	Mycotoxin biosynthesis protein UstYa	Cellular Component: integral component of membrane (GO:0016021);; Biological Process: mycotoxin biosynthetic process (GO:0043386);;
gene7906	BCIN_10g04370	42.4173	18.8192	1.11962	6.60829e-06	up	hypothetical protein BCIN_10g04370 [Botrytis cinerea B05.10]	--	GNS1/SUR4 family	Biological Process: fatty acid biosynthetic process (GO:0006633);; Cellular Component: integral component of membrane (GO:0016021);; Molecular Function: 3-oxo-arachidoyl-CoA synthase activity (GO:0102336);; Molecular Function: 3-oxo-cerotoyl-CoA synthase activity (GO:0102337);; Molecular Function: 3-oxo-lignoceronyl-CoA synthase activity (GO:0102338);;
gene4812	Bcnog2	57.8789	25.895	1.10759	8.05194e-06	up	Bcnog2 [Botrytis cinerea B05.10]	Nucleolar GTP-binding protein 2 OS=Neurospora crassa (strain ATCC 24698 / 74-OR23-1A / CBS 708.71 / DSM 1257 / FGSC 987) OX=367110 GN=nog-2 PE=3 SV=1	NGP1NT (NUC091) domain	Molecular Function: GTP binding (GO:0005525);; Cellular Component: nucleolus (GO:0005730);;
gene6231	BCIN_08g01810	109.127	29.6301	1.82861	2.20784e-15	up	hypothetical protein BCIN_08g01810 [Botrytis cinerea B05.10]	--	--	Molecular Function: RNA polymerase II transcription factor activity, sequence-specific DNA binding (GO:0000981);; Molecular Function: zinc ion binding (GO:0008270);; Cellular Component: host cell nucleus (GO:0042025);;
gene566	BCIN_01g05690	0.21619	0.792349	-1.83304	0.0014652	down	hypothetical protein BCIN_01g05690 [Botrytis cinerea B05.10]	--	Fungal Zn(2)-Cys(6) binuclear cluster domain	Molecular Function: RNA polymerase II transcription factor activity, sequence-specific DNA binding (GO:0000981);; Molecular Function: zinc ion binding (GO:0008270);; Cellular Component: host cell nucleus (GO:0042025);;
gene5500	Bcrrp8	12.3875	5.17837	1.20259	6.60829e-06	up	putative ribosomal rna-processing protein 8 protein [Botrytis cinerea BcDW1]	25S rRNA (adenine-N(1))-methyltransferase OS=Chaetomium thermophilum (strain DSM 1495 / CBS 144.50 / IMI 039719) OX=759272 GN=RPR8 PE=3 SV=2	Hypothetical methyltransferase	Cellular Component: nucleolus (GO:0005730);; Biological Process: rRNA processing (GO:0006364);; Molecular Function: methyltransferase activity (GO:0008168);; Biological Process: methylation (GO:0032259);;
gene6847	Bcnew1	70.8144	24.8353	1.45922	5.39175e-10	up	Bcnew1 [Botrytis cinerea B05.10]	[NU+] prion formation protein 1 OS=Saccharomyces cerevisiae (strain ATCC 204508 / S288c) OX=559292 GN=NEW1 PE=1 SV=1	ABC transporter	Molecular Function: ATP binding (GO:0005524);; Molecular Function: ATPase activity (GO:0016887);;
gene6551	BCIN_08g05030	1.49526	3.21763	-1.15602	0.000100086	down	hypothetical protein BCIN_08g05030 [Botrytis cinerea B05.10]	--	Jacalin-like lectin domain	--
gene4161	BCIN_05g04280	30.6319	12.13	1.28372	2.05601e-07	up	hypothetical protein BCIN_05g04280 [Botrytis cinerea B05.10]	--	Chitin synthase	Cellular Component: integral component of membrane (GO:0016021);; Molecular Function: transferase activity (GO:0016740);;
gene5345	BCIN_07g00070	5.645	2.50826	1.1144	0.000126688	up	hypothetical protein BCIN_07g00070 [Botrytis cinerea B05.10]	Heterokaryon incompatibility protein 6, OR allele OS=Neurospora crassa (strain ATCC 24698 / 74-OR23-1A / CBS 708.71 / DSM 1257 / FGSC 987) OX=367110 GN=het-6 PE=4 SV=1	Heterokaryon incompatibility protein (HET)	--
gene1243	BCIN_02g00760	2.23843	4.35464	-1.01278	0.00360756	down	hypothetical protein BCIN_02g00760 [Botrytis cinerea B05.10]	--	Methyltransferase domain	Molecular Function: methyltransferase activity (GO:0008168);;
gene2260	BCIN_03g01570	5.92397	2.02234	1.49627	8.10954e-09	up	hypothetical protein BCIN_03g01570 [Botrytis cinerea B05.10]	Adenylate-forming reductase Nps10 OS=Heterobasidion annosum OX=13563 GN=nps10 PE=2 SV=1	AMP-binding enzyme	Molecular Function: catalytic activity (GO:0003824);; Molecular Function: phosphopantetheine binding (GO:0031177);;
gene2154	BCIN_03g00510	2.5178	5.47499	-1.15985	0.000516418	down	hypothetical protein BCIN_03g00510 [Botrytis cinerea B05.10]	--	--	--
gene6396	BCIN_08g03460	12.996	5.33988	1.23018	1.52651e-05	up	hypothetical protein BCIN_08g03460 [Botrytis cinerea B05.10]	Short-chain dehydrogenase/reductase fsr5 OS=Gibberella fujikuroi (strain CBS 195.34 / IMI 58289 / NRRL A-6831) OX=1279085 GN=fsr5 PE=2 SV=1	Enoyl-(Acyl carrier protein) reductase	--
gene3988	BCIN_05g02550	0.760173	1.79806	-1.30272	0.00630538	down	hypothetical protein BCIN_05g02550 [Botrytis cinerea B05.10]	--	--	--
gene10676	BCIN_15g01090	0	0.797599	-8.50621	4.89863e-10	down	hypothetical protein BCIN_15g01090 [Botrytis cinerea B05.10]	--	--	--
gene9193	BCIN_12g04440	7.88363	1.62046	2.21452	4.7886e-12	up	hypothetical protein BCIN_12g04440 [Botrytis cinerea B05.10]	--	--	--
gene1583	Bcnoc4	12.5426	5.55511	1.12317	2.93429e-05	up	Bcnoc4 [Botrytis cinerea B05.10]	Uncharacterized protein C1604.06c OS=Schizosaccharomyces pombe (strain 972 / ATCC 24843) OX=284812 GN=SPBC1604.06c PE=3 SV=1	CBF/Mak21 family	Biological Process: ribosome biogenesis (GO:0042254);;
gene7074	BCIN_09g03170	3.8102	1.78536	1.04425	0.00163218	up	hypothetical protein BCIN_09g03170 [Botrytis cinerea B05.10]	--	--	--
gene2243	BCIN_03g01400	1.21737	0	8.08249	1.12481e-07	up	hypothetical protein BCIN_03g01400 [Botrytis cinerea B05.10]	--	--	--
Botrytis_cinerea_B05.10_newGene_172	--	0.344173	1.16747	-1.75861	0.00151958	down	--	--	--	--
gene8825	BCIN_12g00760	21.063	7.84671	1.37245	4.16337e-08	up	hypothetical protein BCIN_12g00760 [Botrytis cinerea B05.10]	Efflux pump notK' OS=Aspergillus versicolor OX=46472 GN=notK' PE=1 SV=1	Permease family	Cellular Component: integral component of membrane (GO:0016021);; Molecular Function: transmembrane transporter activity (GO:0022857);;
gene9	Bcboa10	0.397747	2.58777	-2.65219	1.61455e-09	down	Bcboa10 [Botrytis cinerea B05.10]	Probable thioesterase BOA10 OS=Botryotinia fuckeliana (strain B05.10) OX=332648 GN=BOA10 PE=2 SV=1	Thioesterase domain	Biological Process: biosynthetic process (GO:0009058);; Molecular Function: hydrolase activity, acting on ester bonds (GO:0016788);;
gene1011	BCIN_01g10140	3.84402	1.23484	1.57049	7.78464e-06	up	hypothetical protein BCIN_01g10140 [Botrytis cinerea B05.10]	--	Pyridoxamine 5'-phosphate oxidase	--
gene1072	BCIN_01g10750	11.8335	4.56397	1.32112	9.48436e-07	up	hypothetical protein BCIN_01g10750 [Botrytis cinerea B05.10]	Oleate hydroxylase FAH12 OS=Claviceps purpurea OX=5111 GN=FAH12 PE=1 SV=1	Fatty acid desaturase	Biological Process: lipid metabolic process (GO:0006629);; Cellular Component: integral component of membrane (GO:0016021);;
gene7887	BCIN_10g04180	117.605	34.9608	1.69732	3.61316e-13	up	hypothetical protein BCIN_10g04180 [Botrytis cinerea B05.10]	--	--	--
Botrytis_cinerea_B05.10_newGene_646	--	0.445215	0	8.72103	1.04227e-11	up	--	--	--	--
gene3079	BCIN_04g00420	10.9826	2.99151	1.81794	1.59842e-12	up	putative alpha glucanase protein [Botrytis cinerea BcDW1]	Glucan endo-1,3-alpha-glucosidase agn1 OS=Schizosaccharomyces pombe (strain 972 / ATCC 24843) OX=284812 GN=agn1 PE=1 SV=2	Glycosyl hydrolase family 71	Molecular Function: hydrolase activity (GO:0016787);;
gene5293	BCIN_06g07160	12.8069	3.56896	1.78702	6.13528e-12	up	hypothetical protein BCIN_06g07160 [Botrytis cinerea B05.10]	--	Peptidase family S58	--
gene588	BCIN_01g05910	3.5714	1.4093	1.2914	6.16023e-05	up	hypothetical protein BCIN_01g05910 [Botrytis cinerea B05.10]	--	--	--
gene2484	BCIN_03g03810	3.58303	0.306754	3.42149	1.72333e-18	up	hypothetical protein BCIN_03g03810 [Botrytis cinerea B05.10]	--	--	Cellular Component: integral component of membrane (GO:0016021);;
gene9653	BCIN_13g02230	12.3981	4.70007	1.34806	2.53217e-07	up	hypothetical protein BCIN_13g02230 [Botrytis cinerea B05.10]	--	--	Cellular Component: integral component of membrane (GO:0016021);;
gene9427	BCIN_12g06760	13.8577	29.5788	-1.14206	3.5778e-05	down	hypothetical protein BCIN_12g06760 [Botrytis cinerea B05.10]	--	--	--
gene5908	BCIN_07g05710	19.4908	4.91959	1.93183	1.28488e-15	up	hypothetical protein BCIN_07g05710 [Botrytis cinerea B05.10]	Probable mitochondrial chaperone bcs1 OS=Schizosaccharomyces pombe (strain 972 / ATCC 24843) OX=284812 GN=SPAC644.07 PE=2 SV=1	BCS1 N terminal	Molecular Function: ATP binding (GO:0005524);; Cellular Component: mitochondrion (GO:0005739);; Cellular Component: integral component of membrane (GO:0016021);; Biological Process: mitochondrial respiratory chain complex III assembly (GO:0034551);;
gene6656	BCIN_08g06080	0.345919	0.899308	-1.39093	0.00626644	down	hypothetical protein BCIN_08g06080 [Botrytis cinerea B05.10]	--	--	--
gene2255	BCIN_03g01520	196.957	65.8147	1.53267	5.46417e-11	up	hypothetical protein BCIN_03g01520 [Botrytis cinerea B05.10]	Alcohol dehydrogenase notN OS=Aspergillus sp. (strain MF297-2) OX=877550 GN=notN PE=1 SV=1	Alcohol dehydrogenase GroES-like domain	Molecular Function: zinc ion binding (GO:0008270);; Molecular Function: oxidoreductase activity (GO:0016491);;
gene5551	BCIN_07g02130	3.04582	1.22859	1.24941	0.000100086	up	hypothetical protein BCIN_07g02130 [Botrytis cinerea B05.10]	Sterol regulatory element-binding protein ECM22 OS=Saccharomyces cerevisiae (strain ATCC 204508 / S288c) OX=559292 GN=ECM22 PE=1 SV=1	Fungal Zn(2)-Cys(6) binuclear cluster domain	Molecular Function: RNA polymerase II transcription factor activity, sequence-specific DNA binding (GO:0000981);; Molecular Function: zinc ion binding (GO:0008270);; Cellular Component: host cell nucleus (GO:0042025);;
gene7415	BCIN_09g06590	3.22256	1.47881	1.06987	0.000436253	up	hypothetical protein BCIN_09g06590 [Botrytis cinerea B05.10]	DNA repair protein rad8 OS=Schizosaccharomyces pombe (strain 972 / ATCC 24843) OX=284812 GN=rad8 PE=1 SV=1	SNF2 family N-terminal domain	Molecular Function: ATP binding (GO:0005524);;
gene5560	Bmr3	4.12087	1.45111	1.44852	3.49129e-08	up	Bmr3 [Botrytis cinerea B05.10]	ABC multidrug transporter atrA OS=Aspergillus oryzae (strain ATCC 42149 / RIB 40) OX=510516 GN=atrA PE=1 SV=1	ABC-2 type transporter	Molecular Function: ATP binding (GO:0005524);; Cellular Component: integral component of membrane (GO:0016021);; Molecular Function: ATPase activity (GO:0016887);; Molecular Function: ATPase activity, coupled to transmembrane movement of substances (GO:0042626);;
Botrytis_cinerea_B05.10_newGene_615	--	0.740834	0.277068	1.35787	0.00293253	up	--	--	--	--
gene6226	BCIN_08g01760	3.53453	1.01057	1.7491	5.08325e-08	up	hypothetical protein BCIN_08g01760 [Botrytis cinerea B05.10]	--	--	--
gene977	Bcutp23	11.9008	4.87343	1.23661	1.13346e-05	up	Bcutp23 [Botrytis cinerea B05.10]	rRNA-processing protein utp23 OS=Schizosaccharomyces pombe (strain 972 / ATCC 24843) OX=284812 GN=utp23 PE=3 SV=1	Fcf1	Cellular Component: small-subunit processome (GO:0032040);;
gene329	BCIN_01g03300	4.33321	8.59325	-1.02978	0.00112278	down	hypothetical protein BCIN_01g03300 [Botrytis cinerea B05.10]	--	--	Cellular Component: integral component of membrane (GO:0016021);;
gene9630	BCIN_13g02000	45.9042	21.5237	1.03984	3.80937e-05	up	hypothetical protein BCIN_13g02000 [Botrytis cinerea B05.10]	Cytochrome P450 monooxygenase cicH OS=Emericella nidulans (strain FGSC A4 / ATCC 38163 / CBS 112.46 / NRRL 194 / M139) OX=227321 GN=cicH PE=1 SV=1	Cytochrome P450	Molecular Function: monooxygenase activity (GO:0004497);; Molecular Function: iron ion binding (GO:0005506);; Cellular Component: integral component of membrane (GO:0016021);; Molecular Function: oxidoreductase activity, acting on paired donors, with incorporation or reduction of molecular oxygen (GO:0016705);; Molecular Function: heme binding (GO:0020037);;
gene5219	BCIN_06g06420	28.1461	4.52009	2.58414	1.34733e-26	up	hypothetical protein BCIN_06g06420 [Botrytis cinerea B05.10]	Efflux pump dotC OS=Dothistroma septosporum (strain NZE10 / CBS 128990) OX=675120 GN=dotC PE=2 SV=1	Major Facilitator Superfamily	Cellular Component: integral component of membrane (GO:0016021);; Molecular Function: transmembrane transporter activity (GO:0022857);;
gene8487	Bcprd3	0.904179	2.70278	-1.60227	9.51458e-05	down	Bcprd3 [Botrytis cinerea B05.10]	Putative sterigmatocystin biosynthesis peroxidase stcC OS=Emericella nidulans (strain FGSC A4 / ATCC 38163 / CBS 112.46 / NRRL 194 / M139) OX=227321 GN=stcC PE=3 SV=2	Peroxidase, family 2	Molecular Function: peroxidase activity (GO:0004601);;
gene3516	Bcbrn1	20.8639	47.5434	-1.2409	6.79214e-07	down	Bcbrn1 [Botrytis cinerea B05.10]	Trihydroxynaphthalene reductase PfmaI OS=Pestalotiopsis fici (strain W106-1 / CGMCC3.15140) OX=1229662 GN=Pfmaj PE=2 SV=1	Enoyl-(Acyl carrier protein) reductase	Molecular Function: oxidoreductase activity (GO:0016491);;
gene7774	BCIN_10g03050	103.188	37.8057	1.42602	2.00565e-09	up	hypothetical protein BCIN_10g03050 [Botrytis cinerea B05.10]	4-hydroxytryptamine kinase OS=Psilocybe cyanescens OX=93625 GN=psiK PE=2 SV=1	--	--
Botrytis_cinerea_B05.10_newGene_1402	--	1.73799	0.791297	1.07887	0.00281688	up	--	--	--	--
Botrytis_cinerea_B05.10_newGene_283	--	0.327518	1.09564	-1.77767	0.00250095	down	--	--	--	--
gene4334	BCIN_05g06010	5.93934	2.43705	1.21311	0.00400261	up	hypothetical protein BCIN_05g06010 [Botrytis cinerea B05.10]	--	--	--
gene11039	BCIN_15g04740	0.260106	1.21898	-2.20816	0.000451459	down	hypothetical protein BCIN_15g04740 [Botrytis cinerea B05.10]	--	--	Cellular Component: integral component of membrane (GO:0016021);;
gene2	Bcboa3	5.8791	34.4533	-2.59955	5.54601e-27	down	Bcboa3 [Botrytis cinerea B05.10]	Cytochrome P450 monooxygenase BOA3 OS=Botryotinia fuckeliana (strain B05.10) OX=332648 GN=BOA3 PE=2 SV=1	Cytochrome P450	Molecular Function: monooxygenase activity (GO:0004497);; Molecular Function: iron ion binding (GO:0005506);; Cellular Component: integral component of membrane (GO:0016021);; Molecular Function: oxidoreductase activity, acting on paired donors, with incorporation or reduction of molecular oxygen (GO:0016705);; Molecular Function: heme binding (GO:0020037);;
gene10	Bcboa11	0.127612	3.21064	-4.67147	2.16886e-26	down	Bcboa11 [Botrytis cinerea B05.10]	Acyltransferase BOA11 OS=Botryotinia fuckeliana (strain B05.10) OX=332648 GN=BOA11 PE=2 SV=1	Transferase family	Molecular Function: transferase activity, transferring acyl groups other than amino-acyl groups (GO:0016747);;
Botrytis_cinerea_B05.10_newGene_456	--	2.50323	5.42647	-1.16435	0.000637465	down	--	--	--	--
gene4249	BCIN_05g05160	42.6447	17.8085	1.20704	1.20821e-06	up	hypothetical protein BCIN_05g05160 [Botrytis cinerea B05.10]	--	--	--
gene813	BCIN_01g08160	3.50757	1.65129	1.03218	0.00371389	up	hypothetical protein BCIN_01g08160 [Botrytis cinerea B05.10]	--	--	Cellular Component: integral component of membrane (GO:0016021);;
gene1345	BCIN_02g01780	0.199826	1.00332	-2.28815	0.000964926	down	hypothetical protein BCIN_02g01780 [Botrytis cinerea B05.10]	--	Methyltransferase domain	Molecular Function: methyltransferase activity (GO:0008168);;
Botrytis_cinerea_B05.10_newGene_993	--	0.10139	0.550668	-2.35539	4.24616e-05	down	--	--	--	--
gene5344	BCIN_07g00060	7.75111	3.53113	1.07885	7.6744e-05	up	hypothetical protein BCIN_07g00060 [Botrytis cinerea B05.10]	Peptidase S41 family protein ustP OS=Aspergillus flavus (strain ATCC 200026 / FGSC A1120 / NRRL 3357 / JCM 12722 / SRRC 167) OX=332952 GN=ustP PE=1 SV=1	Peptidase family S41	Molecular Function: serine-type peptidase activity (GO:0008236);;
gene2625	Bcutp14	10.2746	4.2396	1.2246	2.27289e-06	up	Bcutp14 [Botrytis cinerea B05.10]	Uncharacterized protein C57A7.06 OS=Schizosaccharomyces pombe (strain 972 / ATCC 24843) OX=284812 GN=SPAC57A7.06 PE=1 SV=1	Utp14 protein	Biological Process: rRNA processing (GO:0006364);; Cellular Component: small-subunit processome (GO:0032040);;
gene2425	BCIN_03g03220	0.803527	0.148721	2.34807	0.000150528	up	hypothetical protein BCIN_03g03220 [Botrytis cinerea B05.10]	--	Glycosyl hydrolases family 18	Biological Process: carbohydrate metabolic process (GO:0005975);; Molecular Function: chitin binding (GO:0008061);;
gene9269	BCIN_12g05200	254.153	81.8787	1.58183	8.78845e-12	up	hypothetical protein BCIN_12g05200 [Botrytis cinerea B05.10]	--	ATPase family associated with various cellular activities (AAA)	Molecular Function: ATP binding (GO:0005524);;
gene7606	BCIN_10g01360	1.68697	0.079156	4.31603	1.6811e-10	up	hypothetical protein BCIN_10g01360 [Botrytis cinerea B05.10]	--	--	--
gene3037	BCIN_03g09320	1.74125	0.322656	2.37969	4.62713e-07	up	hypothetical protein BCIN_03g09320 [Botrytis cinerea B05.10]	Satratoxin biosynthesis SC1 cluster protein 4 OS=Stachybotrys chartarum (strain CBS 109288 / IBT 7711) OX=1280523 GN=SAT4 PE=3 SV=1	--	Cellular Component: integral component of membrane (GO:0016021);;
gene1663	BCIN_02g04960	33.3852	15.1545	1.08708	4.00968e-05	up	hypothetical protein BCIN_02g04960 [Botrytis cinerea B05.10]	--	--	Cellular Component: integral component of membrane (GO:0016021);;
gene320	BCIN_01g03210	71.8052	32.2326	1.09779	9.07819e-06	up	hypothetical protein BCIN_01g03210 [Botrytis cinerea B05.10]	Mutanase Pc12g07500 OS=Penicillium rubens (strain ATCC 28089 / DSM 1075 / NRRL 1951 / Wisconsin 54-1255) OX=500485 GN=PCH_Pc12g07500 PE=1 SV=1	Glycosyl hydrolase family 71	Molecular Function: hydrolase activity (GO:0016787);;
gene5760	BCIN_07g04220	2.33002	0.777878	1.51374	0.000125978	up	hypothetical protein BCIN_07g04220 [Botrytis cinerea B05.10]	--	Cytochrome P450	Molecular Function: iron ion binding (GO:0005506);; Cellular Component: integral component of membrane (GO:0016021);; Molecular Function: oxidoreductase activity, acting on paired donors, with incorporation or reduction of molecular oxygen (GO:0016705);; Molecular Function: heme binding (GO:0020037);;
Botrytis_cinerea_B05.10_newGene_339	--	0.569387	1.63	-1.55763	0.000291449	down	--	--	--	--
gene2665	BCIN_03g05620	0.833681	0.259294	1.61898	0.00713898	up	hypothetical protein BCIN_03g05620 [Botrytis cinerea B05.10]	--	DnaJ domain	--
gene4738	BCIN_06g01610	39.4146	18.8026	1.0146	8.20408e-05	up	hypothetical protein BCIN_06g01610 [Botrytis cinerea B05.10]	--	--	--
gene3801	BCIN_05g00670	28.981	58.5488	-1.06667	1.50984e-05	down	hypothetical protein BCIN_05g00670 [Botrytis cinerea B05.10]	--	Peptidase family M13	Molecular Function: metalloendopeptidase activity (GO:0004222);; Cellular Component: integral component of membrane (GO:0016021);;
gene7424	BCIN_09g06680	2.44373	0.515791	2.18714	5.4701e-10	up	hypothetical protein BCIN_09g06680 [Botrytis cinerea B05.10]	--	Cytochrome P450	Molecular Function: monooxygenase activity (GO:0004497);; Molecular Function: iron ion binding (GO:0005506);; Molecular Function: oxidoreductase activity, acting on paired donors, with incorporation or reduction of molecular oxygen (GO:0016705);; Molecular Function: heme binding (GO:0020037);;
gene8929	BCIN_12g01800	9.57808	1.15271	3.00117	7.43669e-28	up	hypothetical protein BCIN_12g01800 [Botrytis cinerea B05.10]	--	--	--
gene1074	BCIN_01g10770	14.2022	5.85243	1.22567	2.72897e-06	up	hypothetical protein BCIN_01g10770 [Botrytis cinerea B05.10]	Cytochrome P450 monooxygenase FGSG_15680 OS=Gibberella zeae (strain PH-1 / ATCC MYA-4620 / FGSC 9075 / NRRL 31084) OX=229533 GN=FGRAMPH1_01T00129 PE=3 SV=1	Cytochrome P450	Molecular Function: iron ion binding (GO:0005506);; Cellular Component: integral component of membrane (GO:0016021);; Molecular Function: oxidoreductase activity, acting on paired donors, with incorporation or reduction of molecular oxygen (GO:0016705);; Molecular Function: heme binding (GO:0020037);;
gene4199	Bcmrd1	5.97226	2.53958	1.18022	1.18009e-05	up	Bcmrd1 [Botrytis cinerea B05.10]	Multiple RNA-binding domain-containing protein 1 OS=Neurospora crassa (strain ATCC 24698 / 74-OR23-1A / CBS 708.71 / DSM 1257 / FGSC 987) OX=367110 GN=mrd-1 PE=3 SV=1	RNA recognition motif. (a.k.a. RRM, RBD, or RNP domain)	Molecular Function: RNA binding (GO:0003723);;
gene124	BCIN_01g01240	1.69379	3.45536	-1.06172	0.00593067	down	hypothetical protein BCIN_01g01240 [Botrytis cinerea B05.10]	--	--	--
gene11197	BCIN_16g00550	37.2205	7.65737	2.24696	7.88072e-22	up	hypothetical protein BCIN_16g00550 [Botrytis cinerea B05.10]	--	--	--
gene2473	BCIN_03g03700	6.62363	2.2564	1.48835	7.92774e-06	up	hypothetical protein BCIN_03g03700 [Botrytis cinerea B05.10]	--	--	--
gene2315	BCIN_03g02120	6.63154	3.081	1.05449	9.25933e-05	up	hypothetical protein BCIN_03g02120 [Botrytis cinerea B05.10]	--	Tetratricopeptide repeat	Molecular Function: ADP binding (GO:0043531);;
gene1366	BCIN_02g01990	4.48314	1.26185	1.75562	3.80717e-07	up	hypothetical protein BCIN_02g01990 [Botrytis cinerea B05.10]	--	NAD(P)H-binding	--
gene6337	BCIN_08g02870	31.5279	12.1439	1.32297	7.89142e-08	up	hypothetical protein BCIN_08g02870 [Botrytis cinerea B05.10]	Uncharacterized solute carrier family 35 member C320.08 OS=Schizosaccharomyces pombe (strain 972 / ATCC 24843) OX=284812 GN=SPCC320.08 PE=1 SV=1	Solute carrier family 35	Cellular Component: integral component of membrane (GO:0016021);; Molecular Function: transmembrane transporter activity (GO:0022857);;
gene10619	BcekdA	26.1732	4.03451	2.63518	2.5806e-22	up	BcekdA [Botrytis cinerea B05.10]	--	--	--
gene3118	BCIN_04g00810	75.6209	27.0899	1.42778	2.50678e-09	up	hypothetical protein BCIN_04g00810 [Botrytis cinerea B05.10]	--	--	--
gene1024	BCIN_01g10270	2.03278	0.453648	2.02212	2.83864e-07	up	hypothetical protein BCIN_01g10270 [Botrytis cinerea B05.10]	--	Fringe-like	Cellular Component: membrane (GO:0016020);; Molecular Function: transferase activity, transferring glycosyl groups (GO:0016757);;
gene1012	Bcpsd	25.075	9.04356	1.41684	1.43871e-08	up	Bcpsd [Botrytis cinerea B05.10]	Phosphatidylserine decarboxylase proenzyme 2 OS=Komagataella phaffii (strain GS115 / ATCC 20864) OX=644223 GN=PSD2 PE=3 SV=1	Phosphatidylserine decarboxylase	Molecular Function: phosphatidylserine decarboxylase activity (GO:0004609);; Biological Process: phospholipid biosynthetic process (GO:0008654);;
gene174	BCIN_01g01740	41.9682	12.1356	1.73694	1.4727e-13	up	hypothetical protein BCIN_01g01740 [Botrytis cinerea B05.10]	Uncharacterized ABC transporter ATP-binding protein C29A3.09c OS=Schizosaccharomyces pombe (strain 972 / ATCC 24843) OX=284812 GN=SPBC29A3.09c PE=3 SV=1	ABC transporter	Molecular Function: ATP binding (GO:0005524);; Molecular Function: ATPase activity (GO:0016887);;
gene10327	BCIN_14g03140	3.47005	0.728896	2.16396	3.36135e-07	up	hypothetical protein BCIN_14g03140 [Botrytis cinerea B05.10]	--	--	Molecular Function: RNA binding (GO:0003723);; Molecular Function: ribonuclease activity (GO:0004540);;
gene11242	CND8	415.583	67.0351	2.57974	2.10852e-29	up	CND8 [Botrytis cinerea B05.10]	--	ATPase family associated with various cellular activities (AAA)	Molecular Function: ATP binding (GO:0005524);;
gene3937	BCIN_05g02040	12.79	5.61993	1.13183	7.00064e-05	up	hypothetical protein BCIN_05g02040 [Botrytis cinerea B05.10]	--	--	Cellular Component: integral component of membrane (GO:0016021);;
gene9926	BCIN_13g05010	14.5481	6.71763	1.06208	4.99384e-05	up	hypothetical protein BCIN_13g05010 [Botrytis cinerea B05.10]	--	Ankyrin repeats (many copies)	--
gene6899	Bcutp15	8.61831	2.19735	1.91488	5.12642e-13	up	Bcutp15 [Botrytis cinerea B05.10]	U3 small nucleolar RNA-associated protein 15 OS=Schizosaccharomyces pombe (strain 972 / ATCC 24843) OX=284812 GN=utp15 PE=3 SV=1	UTP15 C terminal	Cellular Component: nucleolus (GO:0005730);; Biological Process: rRNA processing (GO:0006364);;
Botrytis_cinerea_B05.10_newGene_1320	--	0.262754	1.23422	-2.24753	1.95186e-05	down	--	--	--	--
gene4765	BCIN_06g01880	9.51421	2.87718	1.67242	4.74711e-09	up	hypothetical protein BCIN_06g01880 [Botrytis cinerea B05.10]	--	--	--
gene1225	BCIN_02g00580	0.079067	0.849373	-3.0687	0.000139583	down	hypothetical protein BCIN_02g00580 [Botrytis cinerea B05.10]	--	--	--
Botrytis_cinerea_B05.10_newGene_1735	--	10.5071	1.13976	3.09767	9.19376e-17	up	putative BRTN [Botrytis cinerea]	--	--	--
gene6113	Bcrrb1	16.1994	6.88325	1.17979	7.54278e-06	up	Bcrrb1 [Botrytis cinerea B05.10]	Ribosome assembly protein rrb1 OS=Schizosaccharomyces pombe (strain 972 / ATCC 24843) OX=284812 GN=rrb1 PE=1 SV=1	WD domain, G-beta repeat	Cellular Component: nucleus (GO:0005634);;
gene7955	BCIN_10g04860	0	0.482631	-8.33678	5.5122e-09	down	hypothetical protein BCIN_10g04860 [Botrytis cinerea B05.10]	--	--	--
gene3649	BCIN_04g06130	0.110041	0.858326	-2.49399	0.000126688	down	hypothetical protein BCIN_04g06130 [Botrytis cinerea B05.10]	--	--	--
gene2313	BCIN_03g02100	20.2491	6.9318	1.4934	1.7613e-08	up	hypothetical protein BCIN_03g02100 [Botrytis cinerea B05.10]	--	Putative serine esterase (DUF676)	--
gene9768	BCIN_13g03410	273.84	129.02	1.03343	3.03738e-05	up	hypothetical protein BCIN_13g03410 [Botrytis cinerea B05.10]	--	Platelet-activating factor acetylhydrolase, isoform II	Molecular Function: 1-alkyl-2-acetylglycerophosphocholine esterase activity (GO:0003847);; Biological Process: lipid catabolic process (GO:0016042);;
gene10806	Bcbas1	47.7013	22.9016	1.0057	7.66164e-05	up	Bcbas1 [Botrytis cinerea B05.10]	Transcriptional regulator ATEG_03638 OS=Aspergillus terreus (strain NIH 2624 / FGSC A1156) OX=341663 GN=ATEG_03638 PE=1 SV=1	Myb-like DNA-binding domain	Molecular Function: DNA binding (GO:0003677);;
gene811	BCIN_01g08140	3.78605	1.18814	1.61198	1.07954e-05	up	hypothetical protein BCIN_01g08140 [Botrytis cinerea B05.10]	--	--	--
Botrytis_cinerea_B05.10_newGene_652	--	1.0937	0.168136	2.54324	0.000147892	up	--	--	--	--
gene8481	BCIN_11g03870	10.6318	3.4808	1.54665	7.79045e-07	up	hypothetical protein BCIN_11g03870 [Botrytis cinerea B05.10]	--	--	Cellular Component: integral component of membrane (GO:0016021);;
gene5288	BCIN_06g07110	18.2443	7.31487	1.26411	1.48979e-06	up	hypothetical protein BCIN_06g07110 [Botrytis cinerea B05.10]	--	Glutathione-dependent formaldehyde-activating enzyme	Molecular Function: carbon-sulfur lyase activity (GO:0016846);;
gene4755	BCIN_06g01780	1.51237	0.630214	1.19252	0.00217902	up	hypothetical protein BCIN_06g01780 [Botrytis cinerea B05.10]	--	--	--
gene3974	BCIN_05g02410	1.90639	0.728503	1.33435	0.000291449	up	hypothetical protein BCIN_05g02410 [Botrytis cinerea B05.10]	Oxidoreductase cicC OS=Emericella nidulans (strain FGSC A4 / ATCC 38163 / CBS 112.46 / NRRL 194 / M139) OX=227321 GN=cicC PE=1 SV=1	GMC oxidoreductase	Molecular Function: oxidoreductase activity, acting on CH-OH group of donors (GO:0016614);; Molecular Function: flavin adenine dinucleotide binding (GO:0050660);;
gene586	Bmr1	69.3725	19.0054	1.81545	3.71116e-15	up	Bmr1 [Botrytis cinerea B05.10]	ABC multidrug transporter atrF OS=Aspergillus flavus (strain ATCC 200026 / FGSC A1120 / NRRL 3357 / JCM 12722 / SRRC 167) OX=332952 GN=atrF PE=1 SV=2	ABC-2 type transporter	Molecular Function: ATP binding (GO:0005524);; Cellular Component: integral component of membrane (GO:0016021);; Molecular Function: ATPase activity (GO:0016887);; Molecular Function: ATPase activity, coupled to transmembrane movement of substances (GO:0042626);;
gene7425	Bcmfs1	2.65548	1.07365	1.24255	0.000282967	up	Bcmfs1 [Botrytis cinerea B05.10]	MFS-type transporter astH OS=Aspergillus oryzae (strain ATCC 42149 / RIB 40) OX=510516 GN=astH PE=2 SV=1	Major Facilitator Superfamily	Cellular Component: integral component of membrane (GO:0016021);; Molecular Function: transmembrane transporter activity (GO:0022857);;
gene10571	BCIN_15g00040	1.08103	0.121895	3.04723	3.67695e-08	up	hypothetical protein BCIN_15g00040 [Botrytis cinerea B05.10]	Uncharacterized MFS-type transporter C18.02 OS=Schizosaccharomyces pombe (strain 972 / ATCC 24843) OX=284812 GN=SPCC18.02 PE=3 SV=1	Major Facilitator Superfamily	Cellular Component: integral component of membrane (GO:0016021);; Molecular Function: transmembrane transporter activity (GO:0022857);;
gene5437	BCIN_07g00990	0.7967	0.164827	2.10314	0.000856506	up	hypothetical protein BCIN_07g00990 [Botrytis cinerea B05.10]	Demethylsterigmatocystin 6-O-methyltransferase OS=Aspergillus parasiticus (strain ATCC 56775 / NRRL 5862 / SRRC 143 / SU-1) OX=1403190 GN=aflO PE=1 SV=2	O-methyltransferase domain	Molecular Function: O-methyltransferase activity (GO:0008171);;
gene7567	BCIN_10g00970	9.03532	4.0966	1.08368	0.000280481	up	hypothetical protein BCIN_10g00970 [Botrytis cinerea B05.10]	Probable acyltransferase SID5 OS=Ajellomyces capsulatus OX=5037 GN=SID5 PE=4 SV=1	Acetyltransferase (GNAT) domain	Molecular Function: N-acetyltransferase activity (GO:0008080);;
gene1633	BCIN_02g04660	11.5275	2.41538	2.20053	7.53905e-16	up	hypothetical protein BCIN_02g04660 [Botrytis cinerea B05.10]	--	--	--
gene10678	BCIN_15g01110	1.7679	0.711056	1.24943	0.00130708	up	hypothetical protein BCIN_15g01110 [Botrytis cinerea B05.10]	--	--	--
gene4213	BCIN_05g04800	61.0104	25.9689	1.17966	1.84634e-06	up	hypothetical protein BCIN_05g04800 [Botrytis cinerea B05.10]	--	--	--
gene8252	Bcpuf6	12.5358	5.03497	1.26366	1.05431e-06	up	Bcpuf6 [Botrytis cinerea B05.10]	--	CPL (NUC119) domain	Molecular Function: RNA binding (GO:0003723);;
gene7620	BCIN_10g01510	8.35605	2.65501	1.60053	3.39467e-09	up	hypothetical protein BCIN_10g01510 [Botrytis cinerea B05.10]	--	--	--
gene2145	BCIN_03g00410	7.72947	3.5536	1.06568	0.000202502	up	hypothetical protein BCIN_03g00410 [Botrytis cinerea B05.10]	Peroxisomal biogenesis factor 6 OS=Candida glabrata (strain ATCC 2001 / CBS 138 / JCM 3761 / NBRC 0622 / NRRL Y-65) OX=284593 GN=PEX6 PE=3 SV=1	ATPase family associated with various cellular activities (AAA)	Molecular Function: ATP binding (GO:0005524);;
gene2329	BCIN_03g02260	2.42748	1.14497	1.02772	0.00491383	up	hypothetical protein BCIN_03g02260 [Botrytis cinerea B05.10]	O-methyltransferase asqD OS=Emericella nidulans (strain FGSC A4 / ATCC 38163 / CBS 112.46 / NRRL 194 / M139) OX=227321 GN=asqD PE=3 SV=1	O-methyltransferase domain	Molecular Function: O-methyltransferase activity (GO:0008171);;
gene1595	BCIN_02g04280	1.98091	0.799206	1.25487	3.22929e-05	up	hypothetical protein BCIN_02g04280 [Botrytis cinerea B05.10]	Vegetative incompatibility protein HET-E-1 OS=Podospora anserina OX=2587412 GN=HET-E1 PE=4 SV=1	WD domain, G-beta repeat	Molecular Function: protein binding (GO:0005515);;
gene1972	BCIN_02g08080	20.7855	9.59509	1.06157	4.55124e-05	up	hypothetical protein BCIN_02g08080 [Botrytis cinerea B05.10]	--	--	Cellular Component: integral component of membrane (GO:0016021);;
gene8548	BCIN_11g04540	15.7178	7.28485	1.04994	0.000424313	up	hypothetical protein BCIN_11g04540 [Botrytis cinerea B05.10]	Cytochrome P450 monooxygenase apf7 OS=Gibberella fujikuroi (strain CBS 195.34 / IMI 58289 / NRRL A-6831) OX=1279085 GN=apf7 PE=1 SV=1	Cytochrome P450	Molecular Function: monooxygenase activity (GO:0004497);; Molecular Function: iron ion binding (GO:0005506);; Cellular Component: integral component of membrane (GO:0016021);; Molecular Function: oxidoreductase activity, acting on paired donors, with incorporation or reduction of molecular oxygen (GO:0016705);; Molecular Function: heme binding (GO:0020037);;
gene1152	BCIN_01g11560	1.81844	0.4057	2.1021	4.45006e-12	up	hypothetical protein BCIN_01g11560 [Botrytis cinerea B05.10]	--	--	--
gene10034	BCIN_14g00210	4.39354	8.63388	-1.02608	0.000351631	down	hypothetical protein BCIN_14g00210 [Botrytis cinerea B05.10]	NADH-dependent flavin oxidoreductase nadA OS=Aspergillus parasiticus (strain ATCC 56775 / NRRL 5862 / SRRC 143 / SU-1) OX=1403190 GN=nadA PE=2 SV=1	NADH:flavin oxidoreductase / NADH oxidase family	Molecular Function: FMN binding (GO:0010181);; Molecular Function: oxidoreductase activity (GO:0016491);;
gene5333	Bclcp5	7.18372	3.22197	1.105	0.000287853	up	Bclcp5 [Botrytis cinerea B05.10]	Uncharacterized protein C18B11.06 OS=Schizosaccharomyces pombe (strain 972 / ATCC 24843) OX=284812 GN=SPAC18B11.06 PE=1 SV=1	Sas10/Utp3/C1D family	Biological Process: endonucleolytic cleavage in ITS1 to separate SSU-rRNA from 5.8S rRNA and LSU-rRNA from tricistronic rRNA transcript (SSU-rRNA, 5.8S rRNA, LSU-rRNA) (GO:0000447);; Biological Process: maturation of 5.8S rRNA (GO:0000460);; Biological Process: maturation of SSU-rRNA from tricistronic rRNA transcript (SSU-rRNA, 5.8S rRNA, LSU-rRNA) (GO:0000462);; Biological Process: maturation of…
gene7197	BCIN_09g04410	2.65828	1.23263	1.05005	0.00115502	up	hypothetical protein BCIN_09g04410 [Botrytis cinerea B05.10]	Galactose oxidase OS=Gibberella zeae (strain PH-1 / ATCC MYA-4620 / FGSC 9075 / NRRL 31084) OX=229533 GN=GAOA PE=3 SV=1	Domain of unknown function (DUF1929)	--
gene935	BCIN_01g09380	7.45549	3.41162	1.07488	0.000212574	up	hypothetical protein BCIN_01g09380 [Botrytis cinerea B05.10]	--	--	--
gene1280	BCIN_02g01130	32.3863	13.1989	1.24153	1.01482e-06	up	hypothetical protein BCIN_02g01130 [Botrytis cinerea B05.10]	--	--	Cellular Component: integral component of membrane (GO:0016021);;
gene155	BCIN_01g01550	187.144	38.182	2.24041	3.14498e-22	up	hypothetical protein BCIN_01g01550 [Botrytis cinerea B05.10]	--	--	--
gene11	Bcboa12	2.29354	7.72559	-1.80326	9.59904e-11	down	Bcboa12 [Botrytis cinerea B05.10]	Botcinic acid biosynthesis cluster B protein 12 OS=Botryotinia fuckeliana (strain B05.10) OX=332648 GN=BOA12 PE=2 SV=1	--	--
gene8101	Bcagp2	2.32147	0.907367	1.28525	0.000559263	up	Bcagp2 [Botrytis cinerea B05.10]	General amino acid permease AGP2 OS=Saccharomyces cerevisiae (strain ATCC 204508 / S288c) OX=559292 GN=AGP2 PE=1 SV=1	Amino acid permease	Biological Process: amino acid transport (GO:0006865);; Cellular Component: integral component of membrane (GO:0016021);; Biological Process: transmembrane transport (GO:0055085);;
gene7414	BCIN_09g06580	37.3565	17.1531	1.0697	1.7799e-05	up	hypothetical protein BCIN_09g06580 [Botrytis cinerea B05.10]	--	NACHT domain	--
Botrytis_cinerea_B05.10_newGene_168	--	1.92814	0.47334	1.95157	7.79045e-07	up	--	--	--	--
gene1577	BCIN_02g04100	1.3657	0.457037	1.49806	0.00237088	up	hypothetical protein BCIN_02g04100 [Botrytis cinerea B05.10]	--	Glycosyltransferase family 17	Molecular Function: beta-1,4-mannosylglycoprotein 4-beta-N-acetylglucosaminyltransferase activity (GO:0003830);; Biological Process: protein N-linked glycosylation (GO:0006487);; Cellular Component: integral component of membrane (GO:0016021);;
Botrytis_cinerea_B05.10_newGene_1149	--	0.251972	1.19081	-2.17654	0.000627791	down	--	--	--	--
gene10763	BCIN_15g01960	1.68274	3.62742	-1.14887	0.00556028	down	hypothetical protein BCIN_15g01960 [Botrytis cinerea B05.10]	--	--	--
gene6389	BCIN_08g03390	18.1214	8.16548	1.09565	4.40225e-05	up	hypothetical protein BCIN_08g03390 [Botrytis cinerea B05.10]	Protein RTM1 OS=Saccharomyces cerevisiae OX=4932 GN=RTM1 PE=3 SV=1	RTA1 like protein	Cellular Component: integral component of membrane (GO:0016021);;
Botrytis_cinerea_B05.10_newGene_16	--	11.2775	29.2158	-1.42496	3.76694e-09	down	hypothetical protein DID88_005454 [Monilinia fructigena]	Transposon Tf2-11 polyprotein OS=Schizosaccharomyces pombe (strain 972 / ATCC 24843) OX=284812 GN=Tf2-11 PE=3 SV=1	Integrase zinc binding domain	Molecular Function: nucleic acid binding (GO:0003676);; Cellular Component: nucleus (GO:0005634);; Biological Process: DNA integration (GO:0015074);;
gene8064	BCIN_10g05960	16.0804	7.10333	1.12795	1.35073e-05	up	hypothetical protein BCIN_10g05960 [Botrytis cinerea B05.10]	--	--	--
gene3	Bcboa4	2.83064	11.0727	-2.01985	3.00645e-14	down	Bcboa4 [Botrytis cinerea B05.10]	Cytochrome P450 monooxygenase BOA4 OS=Botryotinia fuckeliana (strain B05.10) OX=332648 GN=BOA4 PE=2 SV=1	Cytochrome P450	Molecular Function: monooxygenase activity (GO:0004497);; Molecular Function: iron ion binding (GO:0005506);; Cellular Component: integral component of membrane (GO:0016021);; Molecular Function: oxidoreductase activity, acting on paired donors, with incorporation or reduction of molecular oxygen (GO:0016705);; Molecular Function: heme binding (GO:0020037);;
gene7280	BCIN_09g05240	8.94435	3.83521	1.16887	1.04925e-05	up	hypothetical protein BCIN_09g05240 [Botrytis cinerea B05.10]	Major facilitator-type transporter ecdD OS=Aspergillus rugulosus OX=41736 GN=ecdD PE=3 SV=1	Sugar (and other) transporter	Cellular Component: integral component of membrane (GO:0016021);; Molecular Function: transmembrane transporter activity (GO:0022857);;
gene6693	BCIN_08g06450	23.3697	8.38697	1.4261	4.74711e-09	up	hypothetical protein BCIN_08g06450 [Botrytis cinerea B05.10]	--	Elongation factor Tu GTP binding domain	Molecular Function: GTPase activity (GO:0003924);; Molecular Function: GTP binding (GO:0005525);;
gene7196	Bccat7	12.5379	4.50042	1.42602	1.41352e-07	up	Bccat7 [Botrytis cinerea B05.10]	Catalase OS=Schizosaccharomyces pombe (strain 972 / ATCC 24843) OX=284812 GN=cta1 PE=1 SV=1	Catalase	Molecular Function: catalase activity (GO:0004096);; Biological Process: response to oxidative stress (GO:0006979);; Molecular Function: heme binding (GO:0020037);;
gene7069	BCIN_09g03120	10.2463	4.86518	1.02006	0.000329565	up	hypothetical protein BCIN_09g03120 [Botrytis cinerea B05.10]	--	--	--
gene2360	BCIN_03g02570	143.946	66.96	1.05169	2.41565e-05	up	hypothetical protein BCIN_03g02570 [Botrytis cinerea B05.10]	--	Membrane-associating domain	Cellular Component: integral component of membrane (GO:0016021);;
Botrytis_cinerea_B05.10_newGene_200	--	2.81023	0.959621	1.49781	5.30118e-08	up	hypothetical protein BCIN_01g11560 [Botrytis cinerea B05.10]	--	--	--
gene10492	BCIN_14g04820	4.36666	1.5338	1.44975	6.42927e-07	up	hypothetical protein BCIN_14g04820 [Botrytis cinerea B05.10]	--	50S ribosome-binding GTPase	Molecular Function: molecular_function (GO:0003674);; Molecular Function: catalytic activity (GO:0003824);; Molecular Function: GTPase activity (GO:0003924);; Cellular Component: cellular_component (GO:0005575);; Cellular Component: intracellular (GO:0005622);; Cellular Component: cell (GO:0005623);; Cellular Component: cytoplasm (GO:0005737);; Cellular Component: mitochondrion (GO:0005739);; Bio…
gene4865	BCIN_06g02880	3.06898	0.902273	1.68234	1.50984e-05	up	hypothetical protein BCIN_06g02880 [Botrytis cinerea B05.10]	--	--	--
gene6630	BCIN_08g05820	2.06168	0.727447	1.43311	0.00989429	up	hypothetical protein BCIN_08g05820 [Botrytis cinerea B05.10]	--	--	--
gene10175	BCIN_14g01630	1.66797	3.44619	-1.0975	0.00223443	down	hypothetical protein BCIN_14g01630 [Botrytis cinerea B05.10]	Probable pectate lyase A OS=Neosartorya fumigata (strain CEA10 / CBS 144.89 / FGSC A1163) OX=451804 GN=plyA PE=3 SV=1	Pectate lyase	Biological Process: polysaccharide catabolic process (GO:0000272);; Cellular Component: extracellular region (GO:0005576);; Molecular Function: lyase activity (GO:0016829);;
gene8652	BCIN_11g05590	3.15132	0.862255	1.79551	9.07819e-06	up	hypothetical protein BCIN_11g05590 [Botrytis cinerea B05.10]	--	--	Cellular Component: integral component of membrane (GO:0016021);;
Botrytis_cinerea_B05.10_newGene_270	--	2.52093	4.82426	-1.06036	0.000604726	down	--	--	--	--
Botrytis_cinerea_B05.10_newGene_714	--	0.213464	0.704463	-3.08826	3.67695e-08	down	predicted protein [Botrytis cinerea T4]	--	--	--
gene10012	BCIN_13g05870	2.40139	5.52376	-1.25053	1.43868e-05	down	hypothetical protein BCIN_13g05870 [Botrytis cinerea B05.10]	Dehydrogenase pkfF OS=Emericella nidulans (strain FGSC A4 / ATCC 38163 / CBS 112.46 / NRRL 194 / M139) OX=227321 GN=pkfF PE=2 SV=1	GMC oxidoreductase	Molecular Function: oxidoreductase activity, acting on CH-OH group of donors (GO:0016614);; Molecular Function: flavin adenine dinucleotide binding (GO:0050660);;
gene486	BCIN_01g04890	38.6005	13.6849	1.44325	2.30287e-09	up	putative cytochrome p450 protein [Botrytis cinerea BcDW1]	Cytochrome P450 monooxygenase ORF6 OS=Penicillium roqueforti (strain FM164) OX=1365484 GN=ORF6 PE=3 SV=1	Cytochrome P450	Molecular Function: iron ion binding (GO:0005506);; Cellular Component: integral component of membrane (GO:0016021);; Molecular Function: oxidoreductase activity, acting on paired donors, with incorporation or reduction of molecular oxygen (GO:0016705);; Molecular Function: heme binding (GO:0020037);;
gene3033	BCIN_03g09310	16.658	3.8536	2.059	6.77632e-17	up	hypothetical protein BCIN_03g09310 [Botrytis cinerea B05.10]	--	--	--
gene122	BCIN_01g01220	9.41709	3.89838	1.21677	1.71693e-06	up	hypothetical protein BCIN_01g01220 [Botrytis cinerea B05.10]	--	Ankyrin repeats (3 copies)	Molecular Function: protein binding (GO:0005515);;
gene1897	BCIN_02g07320	1.2094	0.087343	3.63916	8.38046e-08	up	hypothetical protein BCIN_02g07320 [Botrytis cinerea B05.10]	--	RTA1 like protein	Cellular Component: integral component of membrane (GO:0016021);;
Botrytis_cinerea_B05.10_newGene_1154	--	0.21232	1.0895	-2.32201	0.0017299	down	--	--	--	--
gene2380	BCIN_03g02770	3.40274	1.38877	1.24028	0.00188389	up	hypothetical protein BCIN_03g02770 [Botrytis cinerea B05.10]	V-type proton ATPase 16 kDa proteolipid subunit OS=Candida tropicalis OX=5482 GN=VMA3 PE=3 SV=1	ATP synthase subunit C	Cellular Component: vacuolar membrane (GO:0005774);; Molecular Function: hydrogen ion transmembrane transporter activity (GO:0015078);; Cellular Component: integral component of membrane (GO:0016021);; Cellular Component: proton-transporting V-type ATPase, V0 domain (GO:0033179);;
gene2782	BCIN_03g06800	0	0.827855	-8.30037	8.98927e-09	down	hypothetical protein BCIN_03g06800 [Botrytis cinerea B05.10]	--	--	--
gene8903	BCIN_12g01540	9.73379	3.35989	1.48093	3.75586e-09	up	hypothetical protein BCIN_12g01540 [Botrytis cinerea B05.10]	--	Glycosyl transferase family group 2	Cellular Component: integral component of membrane (GO:0016021);;
gene2025	BCIN_02g08610	7.5756	2.8736	1.34376	1.42794e-06	up	hypothetical protein BofuT4_P088600.1 [Botrytis cinerea T4]	--	DNA-directed RNA polymerase I subunit RPA34.5	Biological Process: transcription from RNA polymerase I promoter (GO:0006360);;
gene14	Bcboa16	1.4744	4.99397	-1.79211	3.55124e-07	down	Bcboa16 [Botrytis cinerea B05.10]	--	--	--
gene3695	BCIN_04g06590	35.084	12.0147	1.49299	1.62974e-09	up	hypothetical protein BCIN_04g06590 [Botrytis cinerea B05.10]	--	--	--
gene10061	BCIN_14g00480	15.6282	37.4158	-1.31128	5.30118e-08	down	hypothetical protein BCIN_14g00480 [Botrytis cinerea B05.10]	Probable beta-glucosidase I OS=Neosartorya fumigata (strain CEA10 / CBS 144.89 / FGSC A1163) OX=451804 GN=bglI PE=3 SV=1	Glycosyl hydrolase family 3 C-terminal domain	Molecular Function: beta-glucosidase activity (GO:0008422);; Biological Process: cellulose catabolic process (GO:0030245);; Molecular Function: scopolin beta-glucosidase activity (GO:0102483);;
gene2144	BCIN_03g00400	15.0953	5.34436	1.44183	8.96243e-08	up	hypothetical protein BCIN_03g00400 [Botrytis cinerea B05.10]	--	Acetyltransferase (GNAT) family	Molecular Function: N-acetyltransferase activity (GO:0008080);;
gene1276	Bcyar1	10.4627	4.55506	1.14568	0.000125978	up	Bcyar1 [Botrytis cinerea B05.10]	--	Ankyrin repeats (3 copies)	Biological Process: ribosomal subunit export from nucleus (GO:0000054);; Biological Process: ribosomal small subunit export from nucleus (GO:0000056);; Molecular Function: molecular_function (GO:0003674);; Molecular Function: binding (GO:0005488);; Molecular Function: protein binding (GO:0005515);; Cellular Component: cellular_component (GO:0005575);; Cellular Component: intracellular (GO:0005622…
gene2363	BCIN_03g02600	2.31299	0.43278	2.31777	3.64624e-09	up	hypothetical protein BCIN_03g02600 [Botrytis cinerea B05.10]	--	--	--
gene7256	BCIN_09g05000	8.67552	2.41589	1.78749	1.62974e-09	up	hypothetical protein BCIN_09g05000 [Botrytis cinerea B05.10]	--	Acetyltransferase (GNAT) domain	Molecular Function: N-acetyltransferase activity (GO:0008080);;
gene7773	BCIN_10g03040	20.1483	6.20086	1.64507	5.10203e-11	up	hypothetical protein BCIN_10g03040 [Botrytis cinerea B05.10]	--	Capsular polysaccharide synthesis protein	--
gene6149	BCIN_08g00990	123.132	51.1946	1.21418	7.25836e-07	up	hypothetical protein BCIN_08g00990 [Botrytis cinerea B05.10]	--	--	--
gene8104	BCIN_11g00090	26.6063	7.3995	1.79215	4.13807e-13	up	hypothetical protein BCIN_11g00090 [Botrytis cinerea B05.10]	--	Dienelactone hydrolase family	Molecular Function: hydrolase activity (GO:0016787);;
Botrytis_cinerea_B05.10_newGene_735	--	2.53919	0.496601	2.28356	0.000698468	up	hypothetical protein BOTCAL_0013g00020 [Botryotinia calthae]	--	--	--
Botrytis_cinerea_B05.10_newGene_1410	--	0.264983	0.804712	-1.65682	0.00556028	down	--	--	--	--
gene11041	BCIN_15g04760	0.433283	1.37261	-1.67059	0.000217246	down	hypothetical protein BCIN_15g04760 [Botrytis cinerea B05.10]	--	Transferase family	Molecular Function: transferase activity, transferring acyl groups other than amino-acyl groups (GO:0016747);;
gene1	Bcboa2	1.005	6.94132	-2.83524	2.67281e-22	down	Bcboa2 [Botrytis cinerea B05.10]	FAD-binding monooxygenase BOA2 OS=Botryotinia fuckeliana (strain B05.10) OX=332648 GN=BOA2 PE=2 SV=1	Flavin-binding monooxygenase-like	Molecular Function: N,N-dimethylaniline monooxygenase activity (GO:0004499);; Molecular Function: flavin adenine dinucleotide binding (GO:0050660);; Molecular Function: NADP binding (GO:0050661);;
gene9637	BCIN_13g02070	0.677135	0.251513	1.36706	0.00846554	up	hypothetical protein BCIN_13g02070 [Botrytis cinerea B05.10]	--	--	--
gene485	BCIN_01g04880	13.4322	3.89398	1.73233	7.32473e-12	up	hypothetical protein BCIN_01g04880 [Botrytis cinerea B05.10]	Cytochrome P450 monooxygenase AN1598 OS=Emericella nidulans (strain FGSC A4 / ATCC 38163 / CBS 112.46 / NRRL 194 / M139) OX=227321 GN=AN1598 PE=2 SV=1	Cytochrome P450	Molecular Function: monooxygenase activity (GO:0004497);; Molecular Function: iron ion binding (GO:0005506);; Molecular Function: oxidoreductase activity, acting on paired donors, with incorporation or reduction of molecular oxygen (GO:0016705);; Molecular Function: heme binding (GO:0020037);;
gene10841	BCIN_15g02750	5.54634	2.51482	1.08829	0.000203005	up	hypothetical protein BCIN_15g02750 [Botrytis cinerea B05.10]	--	Ankyrin repeats (many copies)	Molecular Function: protein binding (GO:0005515);;
gene3872	BCIN_05g01390	8.71895	3.45639	1.28136	1.71693e-06	up	hypothetical protein BCIN_05g01390 [Botrytis cinerea B05.10]	Probable efflux pump kojT OS=Aspergillus oryzae (strain ATCC 42149 / RIB 40) OX=510516 GN=kojT PE=1 SV=1	Major Facilitator Superfamily	Cellular Component: integral component of membrane (GO:0016021);; Molecular Function: transmembrane transporter activity (GO:0022857);;
gene11583	BCIN_16g04410	41.3065	8.86721	2.16704	1.05077e-20	up	hypothetical protein BCIN_16g04410 [Botrytis cinerea B05.10]	--	--	--
gene3206	Bcdbp3	23.3982	10.9935	1.03722	6.38063e-05	up	Bcdbp3 [Botrytis cinerea B05.10]	ATP-dependent RNA helicase dbp3 OS=Botryotinia fuckeliana (strain B05.10) OX=332648 GN=dbp3 PE=3 SV=1	DEAD/DEAH box helicase	Molecular Function: nucleic acid binding (GO:0003676);; Molecular Function: helicase activity (GO:0004386);; Molecular Function: ATP binding (GO:0005524);;
gene4517	BCIN_05g07860	1.88866	0.604027	1.56046	0.000345139	up	hypothetical protein BCIN_05g07860 [Botrytis cinerea B05.10]	--	--	--
gene10821	BCIN_15g02550	114.555	43.2653	1.35253	1.28492e-08	up	hypothetical protein BCIN_15g02550 [Botrytis cinerea B05.10]	Heat shock protein 16 OS=Schizosaccharomyces pombe (strain 972 / ATCC 24843) OX=284812 GN=hsp16 PE=1 SV=1	Hsp20/alpha crystallin family	--
gene1172	BCIN_02g00050	0.537523	0.076511	2.75647	0.000282967	up	hypothetical protein BCIN_02g00050 [Botrytis cinerea B05.10]	--	Glycosyl Hydrolase Family 88	Molecular Function: catalytic activity (GO:0003824);;
gene3056	BCIN_04g00190	0.140971	0.631158	-2.19202	7.40436e-05	down	hypothetical protein BCIN_04g00190 [Botrytis cinerea B05.10]	--	--	--
gene2756	Bcncs6	13.826	6.39605	1.05898	0.000137429	up	Bcncs6 [Botrytis cinerea B05.10]	Cytoplasmic tRNA 2-thiolation protein 1 OS=Aspergillus niger (strain CBS 513.88 / FGSC A1513) OX=425011 GN=ncs6 PE=3 SV=1	Zinc-ribbon	Molecular Function: tRNA binding (GO:0000049);; Biological Process: tRNA wobble uridine modification (GO:0002098);; Cellular Component: cytoplasm (GO:0005737);; Molecular Function: nucleotidyltransferase activity (GO:0016779);; Biological Process: protein urmylation (GO:0032447);; Biological Process: tRNA thio-modification (GO:0034227);;
Botrytis_cinerea_B05.10_newGene_441	--	0.048139	0.219167	-2.09088	0.00522095	down	putative retrotransposon nucleocapsid protein [Botrytis cinerea BcDW1]	Transposon Tf2-12 polyprotein OS=Schizosaccharomyces pombe (strain 972 / ATCC 24843) OX=284812 GN=Tf2-12 PE=3 SV=1	RNase H-like domain found in reverse transcriptase	Molecular Function: nucleic acid binding (GO:0003676);; Biological Process: regulation of transcription, DNA-templated (GO:0006355);; Molecular Function: zinc ion binding (GO:0008270);; Biological Process: DNA integration (GO:0015074);;
gene185	BCIN_01g01850	10.2503	4.33239	1.18994	7.14694e-06	up	hypothetical protein BCIN_01g01850 [Botrytis cinerea B05.10]	--	Ketopantoate reductase PanE/ApbA C terminal	Molecular Function: oxidoreductase activity (GO:0016491);;
gene6856	BCIN_09g00960	0.26828	0.786696	-1.52574	0.00632876	down	hypothetical protein BCIN_09g00960 [Botrytis cinerea B05.10]	Efflux pump ustT OS=Aspergillus flavus (strain ATCC 200026 / FGSC A1120 / NRRL 3357 / JCM 12722 / SRRC 167) OX=332952 GN=ustT PE=3 SV=1	Major Facilitator Superfamily	Cellular Component: integral component of membrane (GO:0016021);; Molecular Function: transmembrane transporter activity (GO:0022857);;
gene6243	BCIN_08g01930	1.35335	0.176277	2.85658	9.59904e-11	up	hypothetical protein BCIN_08g01930 [Botrytis cinerea B05.10]	--	--	--
gene3372	BCIN_04g03360	23.4773	10.8206	1.06346	6.38063e-05	up	hypothetical protein BCIN_04g03360 [Botrytis cinerea B05.10]	--	Domain of unknown function (DUF4646)	--
gene4894	BCIN_06g03170	0.818005	0.266622	1.55772	0.00537491	up	hypothetical protein BCIN_06g03170 [Botrytis cinerea B05.10]	Probable glucose transporter rco-3 OS=Neurospora crassa (strain ATCC 24698 / 74-OR23-1A / CBS 708.71 / DSM 1257 / FGSC 987) OX=367110 GN=rco-3 PE=3 SV=2	Sugar (and other) transporter	Cellular Component: integral component of membrane (GO:0016021);; Molecular Function: transmembrane transporter activity (GO:0022857);;
gene0	Bcboa1	1.88466	12.694	-2.79605	1.65458e-24	down	Bcboa1 [Botrytis cinerea B05.10]	Oxidoreductase BOA1 OS=Botryotinia fuckeliana (strain B05.10) OX=332648 GN=BOA1 PE=2 SV=1	NmrA-like family	--
gene3410	BCIN_04g03740	1.80401	0.513489	1.67209	0.0032826	up	hypothetical protein BCIN_04g03740 [Botrytis cinerea B05.10]	--	--	--
gene4462	BCIN_05g07300	7.18443	2.89095	1.25933	5.24182e-06	up	hypothetical protein BCIN_05g07300 [Botrytis cinerea B05.10]	--	--	Cellular Component: integral component of membrane (GO:0016021);;
gene6227	BCIN_08g01770	5.39467	1.97409	1.39689	9.23381e-06	up	hypothetical protein BCIN_08g01770 [Botrytis cinerea B05.10]	--	Taurine catabolism dioxygenase TauD, TfdA family	Molecular Function: oxidoreductase activity (GO:0016491);;
gene10454	BCIN_14g04440	13.9163	6.41763	1.06514	7.12914e-05	up	hypothetical protein BCIN_14g04440 [Botrytis cinerea B05.10]	Burnettramic acids biosynthesis cluster protein E OS=Aspergillus burnettii OX=2508778 GN=buaE PE=4 SV=1	--	--
gene1307	BCIN_02g01400	0.298929	1.10968	-1.895	0.00731651	down	hypothetical protein BCIN_02g01400 [Botrytis cinerea B05.10]	--	--	Cellular Component: integral component of membrane (GO:0016021);;
gene1963	Bcrrp14	23.0718	9.76106	1.18695	2.6769e-06	up	Bcrrp14 [Botrytis cinerea B05.10]	Ribosomal RNA-processing protein 14 OS=Saccharomyces cerevisiae (strain ATCC 204508 / S288c) OX=559292 GN=RRP14 PE=1 SV=1	Surfeit locus protein 6	Molecular Function: molecular_function (GO:0003674);; Molecular Function: nucleic acid binding (GO:0003676);; Molecular Function: DNA binding (GO:0003677);; Molecular Function: RNA binding (GO:0003723);; Molecular Function: binding (GO:0005488);; Cellular Component: cellular_component (GO:0005575);; Cellular Component: intracellular (GO:0005622);; Cellular Component: cell (GO:0005623);; Cellular …
gene7796	BCIN_10g03270	0.055771	0.345362	-2.45558	0.00152581	down	hypothetical protein BCIN_10g03270 [Botrytis cinerea B05.10]	--	Heterokaryon incompatibility protein (HET)	--
gene9939	BCIN_13g05140	60.2447	7.47933	2.9558	4.23226e-35	up	hypothetical protein BCIN_13g05140 [Botrytis cinerea B05.10]	Cytochrome P450 monooxygenase buaG OS=Aspergillus burnettii OX=2508778 GN=buaG PE=3 SV=1	Cytochrome P450	Molecular Function: iron ion binding (GO:0005506);; Molecular Function: oxidoreductase activity, acting on paired donors, with incorporation or reduction of molecular oxygen, reduced flavin or flavoprotein as one donor, and incorporation of one atom of oxygen (GO:0016712);; Molecular Function: heme binding (GO:0020037);;
gene6078	BCIN_08g00280	1.31144	4.18895	-1.71947	3.97315e-08	down	hypothetical protein BCIN_08g00280 [Botrytis cinerea B05.10]	Carboxypeptidase S1 OS=Penicillium janthinellum OX=5079 PE=1 SV=1	Serine carboxypeptidase	Molecular Function: serine-type carboxypeptidase activity (GO:0004185);;
gene4	Bcboa5	4.5039	9.12929	-1.07086	0.000237987	down	Bcboa5 [Botrytis cinerea B05.10]	Trans-enoyl reductase BOA5 OS=Botryotinia fuckeliana (strain B05.10) OX=332648 GN=BOA5 PE=2 SV=1	Alcohol dehydrogenase GroES-like domain	Molecular Function: oxidoreductase activity (GO:0016491);;
gene9827	BCIN_13g04000	98.5293	46.1173	1.0431	2.90276e-05	up	putative d-arabinitol 2-dehydrogenase protein [Botrytis cinerea BcDW1]	NADP-dependent mannitol dehydrogenase OS=Hypocrea jecorina OX=51453 GN=lxr1 PE=1 SV=1	Enoyl-(Acyl carrier protein) reductase	Molecular Function: oxidoreductase activity (GO:0016491);;
gene9931	BCIN_13g05060	78.9913	19.8675	1.9386	2.98069e-16	up	hypothetical protein BCIN_13g05060 [Botrytis cinerea B05.10]	--	--	--
gene1974	BCIN_02g08100	37.4896	16.7623	1.10911	1.07116e-05	up	hypothetical protein BCIN_02g08100 [Botrytis cinerea B05.10]	--	--	--
gene10687	BCIN_15g01200	2.00548	0.745422	1.36744	2.24813e-05	up	hypothetical protein BCIN_15g01200 [Botrytis cinerea B05.10]	Probable mitochondrial chaperone bcs1 OS=Schizosaccharomyces pombe (strain 972 / ATCC 24843) OX=284812 GN=SPAC644.07 PE=2 SV=1	BCS1 N terminal	Molecular Function: ATP binding (GO:0005524);; Cellular Component: mitochondrion (GO:0005739);; Cellular Component: integral component of membrane (GO:0016021);; Biological Process: mitochondrial respiratory chain complex III assembly (GO:0034551);;
gene4163	BCIN_05g04300	28.3728	12.2134	1.16254	4.87938e-06	up	hypothetical protein BCIN_05g04300 [Botrytis cinerea B05.10]	--	Fringe-like	Cellular Component: integral component of membrane (GO:0016021);; Molecular Function: transferase activity (GO:0016740);;
gene10872	BCIN_15g03060	32.4692	14.5894	1.10141	1.50984e-05	up	hypothetical protein BCIN_15g03060 [Botrytis cinerea B05.10]	--	Vacuolar protein sorting-associated protein 62	--
gene8532	BCIN_11g04380	10.0709	2.75182	1.81106	2.3752e-10	up	hypothetical protein BCIN_11g04380 [Botrytis cinerea B05.10]	--	Domain of unknown function (DUF3425)	--
gene1032	BCIN_01g10350	13.7917	5.28983	1.3299	2.9891e-07	up	hypothetical protein BCIN_01g10350 [Botrytis cinerea B05.10]	--	--	--
gene10521	Bcrrp12	10.2346	4.76773	1.04768	6.14044e-05	up	Bcrrp12 [Botrytis cinerea B05.10]	Ribosomal RNA-processing protein 12 OS=Saccharomyces cerevisiae (strain ATCC 204508 / S288c) OX=559292 GN=RRP12 PE=1 SV=1	NUC173 domain	Biological Process: maturation of SSU-rRNA from tricistronic rRNA transcript (SSU-rRNA, 5.8S rRNA, LSU-rRNA) (GO:0000462);; Molecular Function: molecular_function (GO:0003674);; Molecular Function: nucleic acid binding (GO:0003676);; Molecular Function: RNA binding (GO:0003723);; Molecular Function: mRNA binding (GO:0003729);; Molecular Function: binding (GO:0005488);; Cellular Component: cellula…
gene11620	BCIN_16g04790	12.0458	5.69002	1.03004	5.71705e-05	up	hypothetical protein BCIN_16g04790 [Botrytis cinerea B05.10]	--	GMC oxidoreductase	Molecular Function: oxidoreductase activity, acting on CH-OH group of donors (GO:0016614);; Molecular Function: flavin adenine dinucleotide binding (GO:0050660);;
gene6557	BCIN_08g05090	72.8186	30.3875	1.20815	8.14686e-07	up	hypothetical protein BofuT4_P075960.1 [Botrytis cinerea T4]	--	2OG-Fe(II) oxygenase superfamily	Molecular Function: iron ion binding (GO:0005506);; Molecular Function: oxidoreductase activity, acting on paired donors, with incorporation or reduction of molecular oxygen (GO:0016705);; Molecular Function: L-ascorbic acid binding (GO:0031418);;
Botrytis_cinerea_B05.10_newGene_1272	--	4.9648	1.9513	1.29952	0.000422234	up	hypothetical protein BofuT4_uP159200.1 [Botrytis cinerea T4]	--	--	--
gene603	BCIN_01g06060	144.058	46.2663	1.58569	1.60097e-11	up	hypothetical protein BCIN_01g06060 [Botrytis cinerea B05.10]	--	--	--
gene507	BCIN_01g05100	0	1.88068	-9.35244	4.46125e-17	down	hypothetical protein BCIN_01g05100 [Botrytis cinerea B05.10]	Meiotic coiled-coil protein 7 OS=Schizosaccharomyces pombe (strain 972 / ATCC 24843) OX=284812 GN=mcp7 PE=1 SV=1	Mnd1 HTH domain	Molecular Function: double-stranded DNA binding (GO:0003690);; Cellular Component: nucleus (GO:0005634);; Biological Process: reciprocal meiotic recombination (GO:0007131);;
gene6898	BCIN_09g01380	0.142081	0.611875	-2.04797	0.00704994	down	hypothetical protein BCIN_09g01380 [Botrytis cinerea B05.10]	--	--	Cellular Component: integral component of membrane (GO:0016021);;
Botrytis_cinerea_B05.10_newGene_185	--	0.515384	0	8.03958	1.89296e-07	up	--	--	--	--
gene8993	BCIN_12g02440	12.269	5.87795	1.00768	0.000191653	up	hypothetical protein BCIN_12g02440 [Botrytis cinerea B05.10]	8-amino-7-oxononanoate synthase OS=Emericella nidulans (strain FGSC A4 / ATCC 38163 / CBS 112.46 / NRRL 194 / M139) OX=227321 GN=bioF PE=2 SV=1	Aminotransferase class I and II	Molecular Function: catalytic activity (GO:0003824);; Biological Process: biosynthetic process (GO:0009058);; Molecular Function: pyridoxal phosphate binding (GO:0030170);;
gene4426	BCIN_05g06940	0.986297	0.418498	1.17677	0.00303198	up	hypothetical protein BCIN_05g06940 [Botrytis cinerea B05.10]	--	Glycosyl hydrolases family 16	Molecular Function: hydrolase activity, hydrolyzing O-glycosyl compounds (GO:0004553);; Biological Process: carbohydrate metabolic process (GO:0005975);; Cellular Component: integral component of membrane (GO:0016021);; Molecular Function: transferase activity, transferring acyl groups other than amino-acyl groups (GO:0016747);;
gene9239	BCIN_12g04900	15.2488	7.00726	1.08419	6.24126e-05	up	hypothetical protein BCIN_12g04900 [Botrytis cinerea B05.10]	6-methylsalicylic acid decarboxylase atA OS=Aspergillus terreus (strain NIH 2624 / FGSC A1156) OX=341663 GN=atA PE=1 SV=1	FAD binding domain	Molecular Function: FAD binding (GO:0071949);;
gene7523	BCIN_10g00530	21.0677	8.05679	1.33391	2.70267e-08	up	hypothetical protein BCIN_10g00530 [Botrytis cinerea B05.10]	Helicase required for RNAi-mediated heterochromatin assembly 1 OS=Schizosaccharomyces pombe (strain 972 / ATCC 24843) OX=284812 GN=hrr1 PE=1 SV=2	AAA domain	Molecular Function: transcription factor activity, sequence-specific DNA binding (GO:0003700);; Cellular Component: nucleus (GO:0005634);; Molecular Function: zinc ion binding (GO:0008270);;
gene9539	BCIN_13g01090	8.7468	3.98973	1.0806	6.38063e-05	up	hypothetical protein BCIN_13g01090 [Botrytis cinerea B05.10]	Probable ATP-dependent permease OS=Saccharomyces cerevisiae (strain ATCC 204508 / S288c) OX=559292 GN=ADP1 PE=1 SV=2	ABC transporter	Molecular Function: ATP binding (GO:0005524);; Cellular Component: integral component of membrane (GO:0016021);; Molecular Function: ATPase activity (GO:0016887);;
gene1394	BCIN_02g02270	6.37172	2.87483	1.09409	7.40436e-05	up	hypothetical protein BCIN_02g02270 [Botrytis cinerea B05.10]	Uncharacterized membrane protein C6F6.13c OS=Schizosaccharomyces pombe (strain 972 / ATCC 24843) OX=284812 GN=SPAC607.08c PE=3 SV=1	Protein of unknown function (DUF726)	Cellular Component: integral component of membrane (GO:0016021);;
gene6107	BCIN_08g00570	3.93321	0.792159	2.20792	2.23603e-08	up	hypothetical protein BCIN_08g00570 [Botrytis cinerea B05.10]	--	--	--
gene4069	BCIN_05g03360	2.92423	1.25206	1.15642	0.00416419	up	hypothetical protein BCIN_05g03360 [Botrytis cinerea B05.10]	Meiotically up-regulated gene 136 protein OS=Schizosaccharomyces pombe (strain 972 / ATCC 24843) OX=284812 GN=mug136 PE=1 SV=1	Glycosyl transferase family 8	Cellular Component: integral component of membrane (GO:0016021);; Molecular Function: transferase activity, transferring glycosyl groups (GO:0016757);;
gene7350	BCIN_09g05940	10.3195	4.11399	1.27465	6.8973e-07	up	hypothetical protein BCIN_09g05940 [Botrytis cinerea B05.10]	MFS transporter L2 OS=Phoma sp. (strain ATCC 20986 / MF5453) OX=1828523 GN=L2 PE=3 SV=1	Major Facilitator Superfamily	Cellular Component: integral component of membrane (GO:0016021);; Molecular Function: transmembrane transporter activity (GO:0022857);;
gene6114	BCIN_08g00640	3.34801	1.39581	1.19731	0.00104988	up	hypothetical protein BCIN_08g00640 [Botrytis cinerea B05.10]	--	--	--
gene7510	Bckri1	20.2761	9.29784	1.07216	3.38943e-05	up	Bckri1 [Botrytis cinerea B05.10]	Protein kri1 OS=Schizosaccharomyces pombe (strain 972 / ATCC 24843) OX=284812 GN=kri1 PE=1 SV=1	KRI1-like family C-terminal	Biological Process: endonucleolytic cleavage in ITS1 to separate SSU-rRNA from 5.8S rRNA and LSU-rRNA from tricistronic rRNA transcript (SSU-rRNA, 5.8S rRNA, LSU-rRNA) (GO:0000447);; Biological Process: maturation of 5.8S rRNA (GO:0000460);; Biological Process: maturation of SSU-rRNA from tricistronic rRNA transcript (SSU-rRNA, 5.8S rRNA, LSU-rRNA) (GO:0000462);; Biological Process: maturation of…
gene3670	BCIN_04g06340	1.42651	0.499926	1.44955	4.21547e-05	up	hypothetical protein BCIN_04g06340 [Botrytis cinerea B05.10]	--	Tetratricopeptide repeat	--
Botrytis_cinerea_B05.10_newGene_634	--	11.6967	4.81037	1.20873	9.14901e-06	up	--	--	--	--
gene7143	BCIN_09g03870	246.608	70.036	1.76194	2.20014e-14	up	hypothetical protein BCIN_09g03870 [Botrytis cinerea B05.10]	--	Dynamin central region	Molecular Function: GTPase activity (GO:0003924);; Molecular Function: GTP binding (GO:0005525);;
gene11199	BCIN_16g00570	82.2183	38.7206	1.03306	3.88202e-05	up	hypothetical protein BCIN_16g00570 [Botrytis cinerea B05.10]	NAD-dependent protein deacylase OS=Candida albicans (strain SC5314 / ATCC MYA-2876) OX=237561 GN=CAALFM_C102740CA PE=3 SV=1	Sir2 family	Molecular Function: NAD+ binding (GO:0070403);;
gene1600	BCIN_02g04330	15.3642	7.01087	1.07951	2.90276e-05	up	hypothetical protein BCIN_02g04330 [Botrytis cinerea B05.10]	--	--	--
gene5296	BCIN_06g07190	10.4873	3.82062	1.44447	4.64968e-09	up	hypothetical protein BCIN_06g07190 [Botrytis cinerea B05.10]	--	Ankyrin repeats (3 copies)	--
gene3426	BCIN_04g03900	10.8326	5.21474	1.00376	0.000342557	up	hypothetical protein BCIN_04g03900 [Botrytis cinerea B05.10]	--	--	Cellular Component: integral component of membrane (GO:0016021);;
gene6840	BCIN_09g00800	2.61869	1.17966	1.09141	0.00555072	up	hypothetical protein BCIN_09g00800 [Botrytis cinerea B05.10]	Protein RTM1 OS=Saccharomyces cerevisiae OX=4932 GN=RTM1 PE=3 SV=1	RTA1 like protein	Cellular Component: integral component of membrane (GO:0016021);;
gene10177	BCIN_14g01650	10.7123	5.14077	1.00744	0.00023321	up	hypothetical protein BCIN_14g01650 [Botrytis cinerea B05.10]	Uracil permease OS=Schizosaccharomyces pombe (strain 972 / ATCC 24843) OX=284812 GN=fur4 PE=1 SV=2	Permease for cytosine/purines, uracil, thiamine, allantoin	Cellular Component: integral component of membrane (GO:0016021);; Molecular Function: transmembrane transporter activity (GO:0022857);;
gene3083	BCIN_04g00460	0.674623	1.83244	-1.4903	0.00225998	down	hypothetical protein BCIN_04g00460 [Botrytis cinerea B05.10]	--	--	--
gene3122	BCIN_04g00850	34.4151	13.6063	1.28267	4.62199e-06	up	hypothetical protein BCIN_04g00850 [Botrytis cinerea B05.10]	--	--	--
gene9246	BCIN_12g04970	0.863669	0.236774	1.80998	0.00424106	up	hypothetical protein BCIN_12g04970 [Botrytis cinerea B05.10]	Monooxygenase asqM OS=Emericella nidulans (strain FGSC A4 / ATCC 38163 / CBS 112.46 / NRRL 194 / M139) OX=227321 GN=asqM PE=3 SV=1	FAD binding domain	Molecular Function: monooxygenase activity (GO:0004497);; Molecular Function: FAD binding (GO:0071949);;
gene9631	BCIN_13g02010	18.886	5.69594	1.67467	1.6811e-10	up	hypothetical protein BCIN_13g02010 [Botrytis cinerea B05.10]	Probable GPI-anchored cupredoxin ARB_05732-1 OS=Arthroderma benhamiae (strain ATCC MYA-4681 / CBS 112371) OX=663331 GN=ARB_05732-1 PE=1 SV=1	--	--
gene10420	BcfacB	17.4673	7.63522	1.14034	6.09129e-06	up	BcfacB [Botrytis cinerea B05.10]	Transcriptional activator protein acu-15 OS=Neurospora crassa (strain ATCC 24698 / 74-OR23-1A / CBS 708.71 / DSM 1257 / FGSC 987) OX=367110 GN=acu-15 PE=1 SV=2	Fungal specific transcription factor domain	Molecular Function: RNA polymerase II transcription factor activity, sequence-specific DNA binding (GO:0000981);; Molecular Function: DNA binding (GO:0003677);; Cellular Component: nucleus (GO:0005634);; Biological Process: transcription, DNA-templated (GO:0006351);; Molecular Function: zinc ion binding (GO:0008270);; Cellular Component: host cell nucleus (GO:0042025);;
gene10485	BCIN_14g04750	3.65032	1.333	1.39543	8.20408e-05	up	hypothetical protein BCIN_14g04750 [Botrytis cinerea B05.10]	--	HIT zinc finger	Molecular Function: metal ion binding (GO:0046872);;
gene5521	BCIN_07g01830	1.10866	0.415176	1.3408	0.00788386	up	hypothetical protein BCIN_07g01830 [Botrytis cinerea B05.10]	--	--	Cellular Component: integral component of membrane (GO:0016021);;
gene5313	BCIN_06g07360	0.820522	1.72453	-1.13099	0.00325695	down	hypothetical protein BCIN_06g07360 [Botrytis cinerea B05.10]	--	Cupin-like domain	--
gene8108	Bcmak21	9.47926	4.17488	1.12893	1.68457e-05	up	Bcmak21 [Botrytis cinerea B05.10]	Ribosome biogenesis protein NOC1 OS=Chaetomium thermophilum (strain DSM 1495 / CBS 144.50 / IMI 039719) OX=759272 GN=NOC1 PE=3 SV=2	CBF/Mak21 family	Biological Process: ribosome biogenesis (GO:0042254);;
gene3270	BCIN_04g02330	4.87422	1.73523	1.43893	5.63262e-06	up	hypothetical protein BCIN_04g02330 [Botrytis cinerea B05.10]	--	--	--
gene1636	BCIN_02g04690	6.71118	1.33124	2.26483	1.55692e-12	up	hypothetical protein BCIN_02g04690 [Botrytis cinerea B05.10]	Agglutinin OS=Sclerotinia sclerotiorum (strain ATCC 18683 / 1980 / Ss-1) OX=665079 GN=SS1G_09838 PE=3 SV=1	Ricin-type beta-trefoil lectin domain-like	--
gene7325	BCIN_09g05690	23.3959	10.9065	1.04881	6.14044e-05	up	hypothetical protein BCIN_09g05690 [Botrytis cinerea B05.10]	--	--	Cellular Component: integral component of membrane (GO:0016021);;
Botrytis_cinerea_B05.10_newGene_1105	--	1.98204	3.97535	-1.06371	0.000340412	down	--	--	--	--
gene7605	BCIN_10g01350	32.8598	2.68409	3.55444	1.33039e-41	up	hypothetical protein BCIN_10g01350 [Botrytis cinerea B05.10]	Oxidoreductase calM OS=Penicillium decumbens OX=69771 GN=calM PE=1 SV=1	short chain dehydrogenase	--
gene11442	BCIN_16g03000	1.06468	0.400526	1.3464	0.00489694	up	hypothetical protein BCIN_16g03000 [Botrytis cinerea B05.10]	--	Major royal jelly protein	--
gene9967	BCIN_13g05420	5.52121	2.42772	1.12694	0.000149644	up	hypothetical protein BCIN_13g05420 [Botrytis cinerea B05.10]	--	Sulphur transport	Cellular Component: integral component of membrane (GO:0016021);;
